# Supplementary material for: Creation of versatile cloning platforms for transgene expression and dCas9-based epigenome editing
Source: Nucleic Acids Res. 2018 Dec 27;47(4):e23. doi: 10.1093/nar/gky1286 (PMC6393299; doi:10.1093/nar/gky1286)
Supplement: Supplementary Data [file gky1286_supplemental_files.zip]

Archive with 6 entries (6 files):
- Haldeman,etal.SupplementalFigure1.pptx
- Haldeman,etal.SupplementalFigure2.pptx
- Haldeman,etal.SupplementalFigure3.pptx
- Haldeman,etal.SupplementalFigure4.pptx
- Haldeman,etal.SupplementalFigure5.pptx
- Haldeman,etal.SupplTables1-8.Revised.11-27-2018.xlsx
