# Supplementary material for: Creation of versatile cloning platforms for transgene expression and dCas9-based epigenome editing
Source: Nucleic Acids Res. 2018 Dec 27;47(4):e23. doi: 10.1093/nar/gky1286 (PMC6393299; doi:10.1093/nar/gky1286)
Supplement: Supplementary Data [file gky1286_supplemental_files.zip › Haldeman,etal.SupplTables1-8.Revised.11-27-2018.xlsx]

## Sheet: Sup_Table_1_pMVP_pENTR
Supplemental Table 1: pMVP components. Comprehensive list of the 125 pENTR plasmids that comprise pMVP. For each plasmid, information pertaining to the pENTR variant, location in the manuscript, element cloned, insert size, overall size of the plasmid, as well as plasmid mass equivalent to 5 fmol to aid LR recombination reaction calculations. Entire plasmid sequence is also provided. All listed p…
pENTR	Figure	Newgard Lab ID	Element	Insert Size (bps)	Total Size (bps)	5 fmol = X ng	Sequence
pENTR L1-L4	3D	HB401	CMV promoter	764	3321	10.9593	ctttcctgcgttatcccctgattctgtggataaccgtattaccgcctttgagtgagctgataccgctcgccgcagccgaacgaccgagcgcagcgagtcagtgagcgaggaagcggaagagcgcccaatacgcaaaccgcctctccccgcgcgttggccgattcattaatgcagctggcacgacaggtttcccgactggaaagcgggcagtgagcgcaacgcaattaatacgcgtaccgctagccaggaagagtttgtagaaacgcaaaaaggccatccgtcaggatggccttctgcttagtttgatgcctggcagtttatggcgggcgtcctgcccgccaccctccgggccgttgcttcacaacgttcaaatccgctcccggcggatttgtcctactc…
pENTR L1-L4	3D	IF101	EF1a promoter	1239	3796	12.5268	ctttcctgcgttatcccctgattctgtggataaccgtattaccgcctttgagtgagctgataccgctcgccgcagccgaacgaccgagcgcagcgagtcagtgagcgaggaagcggaagagcgcccaatacgcaaaccgcctctccccgcgcgttggccgattcattaatgcagctggcacgacaggtttcccgactggaaagcgggcagtgagcgcaacgcaattaatacgcgtaccgctagccaggaagagtttgtagaaacgcaaaaaggccatccgtcaggatggccttctgcttagtttgatgcctggcagtttatggcgggcgtcctgcccgccaccctccgggccgttgcttcacaacgttcaaatccgctcccggcggatttgtcctactc…
pENTR L1-L4	3D	HB501	Rat Ins1 promoter (RIP; β-cell specific)	435	2992	9.8736	ctttcctgcgttatcccctgattctgtggataaccgtattaccgcctttgagtgagctgataccgctcgccgcagccgaacgaccgagcgcagcgagtcagtgagcgaggaagcggaagagcgcccaatacgcaaaccgcctctccccgcgcgttggccgattcattaatgcagctggcacgacaggtttcccgactggaaagcgggcagtgagcgcaacgcaattaatacgcgtaccgctagccaggaagagtttgtagaaacgcaaaaaggccatccgtcaggatggccttctgcttagtttgatgcctggcagtttatggcgggcgtcctgcccgccaccctccgggccgttgcttcacaacgttcaaatccgctcccggcggatttgtcctactc…
pENTR L1-L4	3D	IG001	TBG promoter (Liver specific)	463	3020	9.966	ctttcctgcgttatcccctgattctgtggataaccgtattaccgcctttgagtgagctgataccgctcgccgcagccgaacgaccgagcgcagcgagtcagtgagcgaggaagcggaagagcgcccaatacgcaaaccgcctctccccgcgcgttggccgattcattaatgcagctggcacgacaggtttcccgactggaaagcgggcagtgagcgcaacgcaattaatacgcgtaccgctagccaggaagagtttgtagaaacgcaaaaaggccatccgtcaggatggccttctgcttagtttgatgcctggcagtttatggcgggcgtcctgcccgccaccctccgggccgttgcttcacaacgttcaaatccgctcccggcggatttgtcctactc…
pENTR L1-L4	3D	II701	cTnT promoter (Cardiomyocyte specific)	415	2972	9.8076	ctttcctgcgttatcccctgattctgtggataaccgtattaccgcctttgagtgagctgataccgctcgccgcagccgaacgaccgagcgcagcgagtcagtgagcgaggaagcggaagagcgcccaatacgcaaaccgcctctccccgcgcgttggccgattcattaatgcagctggcacgacaggtttcccgactggaaagcgggcagtgagcgcaacgcaattaatacgcgtaccgctagccaggaagagtttgtagaaacgcaaaaaggccatccgtcaggatggccttctgcttagtttgatgcctggcagtttatggcgggcgtcctgcccgccaccctccgggccgttgcttcacaacgttcaaatccgctcccggcggatttgtcctactc…
pENTR L1-L4	3D	IG603	TRE promoter	336	2893	9.5469	ctttcctgcgttatcccctgattctgtggataaccgtattaccgcctttgagtgagctgataccgctcgccgcagccgaacgaccgagcgcagcgagtcagtgagcgaggaagcggaagagcgcccaatacgcaaaccgcctctccccgcgcgttggccgattcattaatgcagctggcacgacaggtttcccgactggaaagcgggcagtgagcgcaacgcaattaatacgcgtaccgctagccaggaagagtttgtagaaacgcaaaaaggccatccgtcaggatggccttctgcttagtttgatgcctggcagtttatggcgggcgtcctgcccgccaccctccgggccgttgcttcacaacgttcaaatccgctcccggcggatttgtcctactc…
pENTR L1-R5	3E	IG301	CMV promoter	764	3370	11.121	ctttcctgcgttatcccctgattctgtggataaccgtattaccgcctttgagtgagctgataccgctcgccgcagccgaacgaccgagcgcagcgagtcagtgagcgaggaagcggaagagcgcccaatacgcaaaccgcctctccccgcgcgttggccgattcattaatgcagctggcacgacaggtttcccgactggaaagcgggcagtgagcgcaacgcaattaatacgcgtaccgctagccaggaagagtttgtagaaacgcaaaaaggccatccgtcaggatggccttctgcttagtttgatgcctggcagtttatggcgggcgtcctgcccgccaccctccgggccgttgcttcacaacgttcaaatccgctcccggcggatttgtcctactc…
pENTR L1-R5	3E	IY704	EF1a promoter	1239	3845	12.6885	ctttcctgcgttatcccctgattctgtggataaccgtattaccgcctttgagtgagctgataccgctcgccgcagccgaacgaccgagcgcagcgagtcagtgagcgaggaagcggaagagcgcccaatacgcaaaccgcctctccccgcgcgttggccgattcattaatgcagctggcacgacaggtttcccgactggaaagcgggcagtgagcgcaacgcaattaatacgcgtaccgctagccaggaagagtttgtagaaacgcaaaaaggccatccgtcaggatggccttctgcttagtttgatgcctggcagtttatggcgggcgtcctgcccgccaccctccgggccgttgcttcacaacgttcaaatccgctcccggcggatttgtcctactc…
pENTR L1-R5	3E	IG401	RIP	435	3041	10.0353	ctttcctgcgttatcccctgattctgtggataaccgtattaccgcctttgagtgagctgataccgctcgccgcagccgaacgaccgagcgcagcgagtcagtgagcgaggaagcggaagagcgcccaatacgcaaaccgcctctccccgcgcgttggccgattcattaatgcagctggcacgacaggtttcccgactggaaagcgggcagtgagcgcaacgcaattaatacgcgtaccgctagccaggaagagtttgtagaaacgcaaaaaggccatccgtcaggatggccttctgcttagtttgatgcctggcagtttatggcgggcgtcctgcccgccaccctccgggccgttgcttcacaacgttcaaatccgctcccggcggatttgtcctactc…
pENTR L1-R5	3E	LF601	TBG promoter (Liver specific)	463	3069	10.1277	ctttcctgcgttatcccctgattctgtggataaccgtattaccgcctttgagtgagctgataccgctcgccgcagccgaacgaccgagcgcagcgagtcagtgagcgaggaagcggaagagcgcccaatacgcaaaccgcctctccccgcgcgttggccgattcattaatgcagctggcacgacaggtttcccgactggaaagcgggcagtgagcgcaacgcaattaatacgcgtaccgctagccaggaagagtttgtagaaacgcaaaaaggccatccgtcaggatggccttctgcttagtttgatgcctggcagtttatggcgggcgtcctgcccgccaccctccgggccgttgcttcacaacgttcaaatccgctcccggcggatttgtcctactc…
pENTR L1-R5	3E	LF801	cTnT promoter (Cardiomyocyte specific)	415	3021	9.9693	ctttcctgcgttatcccctgattctgtggataaccgtattaccgcctttgagtgagctgataccgctcgccgcagccgaacgaccgagcgcagcgagtcagtgagcgaggaagcggaagagcgcccaatacgcaaaccgcctctccccgcgcgttggccgattcattaatgcagctggcacgacaggtttcccgactggaaagcgggcagtgagcgcaacgcaattaatacgcgtaccgctagccaggaagagtttgtagaaacgcaaaaaggccatccgtcaggatggccttctgcttagtttgatgcctggcagtttatggcgggcgtcctgcccgccaccctccgggccgttgcttcacaacgttcaaatccgctcccggcggatttgtcctactc…
pENTR L1-R5	3E	IG703	TRE promoter	336	2942	9.7086	ctttcctgcgttatcccctgattctgtggataaccgtattaccgcctttgagtgagctgataccgctcgccgcagccgaacgaccgagcgcagcgagtcagtgagcgaggaagcggaagagcgcccaatacgcaaaccgcctctccccgcgcgttggccgattcattaatgcagctggcacgacaggtttcccgactggaaagcgggcagtgagcgcaacgcaattaatacgcgtaccgctagccaggaagagtttgtagaaacgcaaaaaggccatccgtcaggatggccttctgcttagtttgatgcctggcagtttatggcgggcgtcctgcccgccaccctccgggccgttgcttcacaacgttcaaatccgctcccggcggatttgtcctactc…
pENTR L1-R5	3C	HE401	H1-driven shRNA Expression Cassette	287	2893	9.5469	ctttcctgcgttatcccctgattctgtggataaccgtattaccgcctttgagtgagctgataccgctcgccgcagccgaacgaccgagcgcagcgagtcagtgagcgaggaagcggaagagcgcccaatacgcaaaccgcctctccccgcgcgttggccgattcattaatgcagctggcacgacaggtttcccgactggaaagcgggcagtgagcgcaacgcaattaatacgcgtaccgctagccaggaagagtttgtagaaacgcaaaaaggccatccgtcaggatggccttctgcttagtttgatgcctggcagtttatggcgggcgtcctgcccgccaccctccgggccgttgcttcacaacgttcaaatccgctcccggcggatttgtcctactc…
pENTR L5-L4	3F	IH001	HA epitope tagopen	111	2665	8.7945	ctttcctgcgttatcccctgattctgtggataaccgtattaccgcctttgagtgagctgataccgctcgccgcagccgaacgaccgagcgcagcgagtcagtgagcgaggaagcggaagagcgcccaatacgcaaaccgcctctccccgcgcgttggccgattcattaatgcagctggcacgacaggtttcccgactggaaagcgggcagtgagcgcaacgcaattaatacgcgtaccgctagccaggaagagtttgtagaaacgcaaaaaggccatccgtcaggatggccttctgcttagtttgatgcctggcagtttatggcgggcgtcctgcccgccaccctccgggccgttgcttcacaacgttcaaatccgctcccggcggatttgtcctactc…
pENTR L5-L4	3F	IH201	3x HA epitope tagopen	165	2719	8.9727	ctttcctgcgttatcccctgattctgtggataaccgtattaccgcctttgagtgagctgataccgctcgccgcagccgaacgaccgagcgcagcgagtcagtgagcgaggaagcggaagagcgcccaatacgcaaaccgcctctccccgcgcgttggccgattcattaatgcagctggcacgacaggtttcccgactggaaagcgggcagtgagcgcaacgcaattaatacgcgtaccgctagccaggaagagtttgtagaaacgcaaaaaggccatccgtcaggatggccttctgcttagtttgatgcctggcagtttatggcgggcgtcctgcccgccaccctccgggccgttgcttcacaacgttcaaatccgctcccggcggatttgtcctactc…
pENTR L5-L4	3F	IG901	FLAG epitope tagopen	108	2662	8.7846	ctttcctgcgttatcccctgattctgtggataaccgtattaccgcctttgagtgagctgataccgctcgccgcagccgaacgaccgagcgcagcgagtcagtgagcgaggaagcggaagagcgcccaatacgcaaaccgcctctccccgcgcgttggccgattcattaatgcagctggcacgacaggtttcccgactggaaagcgggcagtgagcgcaacgcaattaatacgcgtaccgctagccaggaagagtttgtagaaacgcaaaaaggccatccgtcaggatggccttctgcttagtttgatgcctggcagtttatggcgggcgtcctgcccgccaccctccgggccgttgcttcacaacgttcaaatccgctcccggcggatttgtcctactc…
pENTR L5-L4	3F	IO801	3x FLAG epitope tagopen	150	2704	8.9232	ctttcctgcgttatcccctgattctgtggataaccgtattaccgcctttgagtgagctgataccgctcgccgcagccgaacgaccgagcgcagcgagtcagtgagcgaggaagcggaagagcgcccaatacgcaaaccgcctctccccgcgcgttggccgattcattaatgcagctggcacgacaggtttcccgactggaaagcgggcagtgagcgcaacgcaattaatacgcgtaccgctagccaggaagagtttgtagaaacgcaaaaaggccatccgtcaggatggccttctgcttagtttgatgcctggcagtttatggcgggcgtcctgcccgccaccctccgggccgttgcttcacaacgttcaaatccgctcccggcggatttgtcctactc…
pENTR L5-L4	3F	IH101	OLLAS epitope tagopen	126	2680	8.844	ctttcctgcgttatcccctgattctgtggataaccgtattaccgcctttgagtgagctgataccgctcgccgcagccgaacgaccgagcgcagcgagtcagtgagcgaggaagcggaagagcgcccaatacgcaaaccgcctctccccgcgcgttggccgattcattaatgcagctggcacgacaggtttcccgactggaaagcgggcagtgagcgcaacgcaattaatacgcgtaccgctagccaggaagagtttgtagaaacgcaaaaaggccatccgtcaggatggccttctgcttagtttgatgcctggcagtttatggcgggcgtcctgcccgccaccctccgggccgttgcttcacaacgttcaaatccgctcccggcggatttgtcctactc…
pENTR L5-L4	3F	IX104	myc epitope tagopen	114	2668	8.8044	ctttcctgcgttatcccctgattctgtggataaccgtattaccgcctttgagtgagctgataccgctcgccgcagccgaacgaccgagcgcagcgagtcagtgagcgaggaagcggaagagcgcccaatacgcaaaccgcctctccccgcgcgttggccgattcattaatgcagctggcacgacaggtttcccgactggaaagcgggcagtgagcgcaacgcaattaatacgcgtaccgctagccaggaagagtttgtagaaacgcaaaaaggccatccgtcaggatggccttctgcttagtttgatgcctggcagtttatggcgggcgtcctgcccgccaccctccgggccgttgcttcacaacgttcaaatccgctcccggcggatttgtcctactc…
pENTR L5-L4	3F	IX203	V5 epitope tagopen	125	2679	8.8407	ctttcctgcgttatcccctgattctgtggataaccgtattaccgcctttgagtgagctgataccgctcgccgcagccgaacgaccgagcgcagcgagtcagtgagcgaggaagcggaagagcgcccaatacgcaaaccgcctctccccgcgcgttggccgattcattaatgcagctggcacgacaggtttcccgactggaaagcgggcagtgagcgcaacgcaattaatacgcgtaccgctagccaggaagagtttgtagaaacgcaaaaaggccatccgtcaggatggccttctgcttagtttgatgcctggcagtttatggcgggcgtcctgcccgccaccctccgggccgttgcttcacaacgttcaaatccgctcccggcggatttgtcctactc…
pENTR L5-L4	3F	KG703	6x His epitope tagopen	102	2656	8.7648	ctttcctgcgttatcccctgattctgtggataaccgtattaccgcctttgagtgagctgataccgctcgccgcagccgaacgaccgagcgcagcgagtcagtgagcgaggaagcggaagagcgcccaatacgcaaaccgcctctccccgcgcgttggccgattcattaatgcagctggcacgacaggtttcccgactggaaagcgggcagtgagcgcaacgcaattaatacgcgtaccgctagccaggaagagtttgtagaaacgcaaaaaggccatccgtcaggatggccttctgcttagtttgatgcctggcagtttatggcgggcgtcctgcccgccaccctccgggccgttgcttcacaacgttcaaatccgctcccggcggatttgtcctactc…
pENTR L5-L4	3G	KU701	eGFPopen	813	3367	11.1111	ctttcctgcgttatcccctgattctgtggataaccgtattaccgcctttgagtgagctgataccgctcgccgcagccgaacgaccgagcgcagcgagtcagtgagcgaggaagcggaagagcgcccaatacgcaaaccgcctctccccgcgcgttggccgattcattaatgcagctggcacgacaggtttcccgactggaaagcgggcagtgagcgcaacgcaattaatacgcgtaccgctagccaggaagagtttgtagaaacgcaaaaaggccatccgtcaggatggccttctgcttagtttgatgcctggcagtttatggcgggcgtcctgcccgccaccctccgggccgttgcttcacaacgttcaaatccgctcccggcggatttgtcctactc…
pENTR L5-L4	3G	KP201	eGFP-P2Aopen	861	3415	11.2695	ctttcctgcgttatcccctgattctgtggataaccgtattaccgcctttgagtgagctgataccgctcgccgcagccgaacgaccgagcgcagcgagtcagtgagcgaggaagcggaagagcgcccaatacgcaaaccgcctctccccgcgcgttggccgattcattaatgcagctggcacgacaggtttcccgactggaaagcgggcagtgagcgcaacgcaattaatacgcgtaccgctagccaggaagagtttgtagaaacgcaaaaaggccatccgtcaggatggccttctgcttagtttgatgcctggcagtttatggcgggcgtcctgcccgccaccctccgggccgttgcttcacaacgttcaaatccgctcccggcggatttgtcctactc…
pENTR L5-L4	3G	KU801	mCherryopen	804	3358	11.0814	ctttcctgcgttatcccctgattctgtggataaccgtattaccgcctttgagtgagctgataccgctcgccgcagccgaacgaccgagcgcagcgagtcagtgagcgaggaagcggaagagcgcccaatacgcaaaccgcctctccccgcgcgttggccgattcattaatgcagctggcacgacaggtttcccgactggaaagcgggcagtgagcgcaacgcaattaatacgcgtaccgctagccaggaagagtttgtagaaacgcaaaaaggccatccgtcaggatggccttctgcttagtttgatgcctggcagtttatggcgggcgtcctgcccgccaccctccgggccgttgcttcacaacgttcaaatccgctcccggcggatttgtcctactc…
pENTR L5-L4	3G	KP301	mCherry-P2Aopen	852	3406	11.2398	ctttcctgcgttatcccctgattctgtggataaccgtattaccgcctttgagtgagctgataccgctcgccgcagccgaacgaccgagcgcagcgagtcagtgagcgaggaagcggaagagcgcccaatacgcaaaccgcctctccccgcgcgttggccgattcattaatgcagctggcacgacaggtttcccgactggaaagcgggcagtgagcgcaacgcaattaatacgcgtaccgctagccaggaagagtttgtagaaacgcaaaaaggccatccgtcaggatggccttctgcttagtttgatgcctggcagtttatggcgggcgtcctgcccgccaccctccgggccgttgcttcacaacgttcaaatccgctcccggcggatttgtcctactc…
pENTR L5-L4	3G	KU901	eCFPopen	813	3367	11.1111	ctttcctgcgttatcccctgattctgtggataaccgtattaccgcctttgagtgagctgataccgctcgccgcagccgaacgaccgagcgcagcgagtcagtgagcgaggaagcggaagagcgcccaatacgcaaaccgcctctccccgcgcgttggccgattcattaatgcagctggcacgacaggtttcccgactggaaagcgggcagtgagcgcaacgcaattaatacgcgtaccgctagccaggaagagtttgtagaaacgcaaaaaggccatccgtcaggatggccttctgcttagtttgatgcctggcagtttatggcgggcgtcctgcccgccaccctccgggccgttgcttcacaacgttcaaatccgctcccggcggatttgtcctactc…
pENTR L5-L4	3G	KP401	eCFP-P2Aopen	861	3415	11.2695	ctttcctgcgttatcccctgattctgtggataaccgtattaccgcctttgagtgagctgataccgctcgccgcagccgaacgaccgagcgcagcgagtcagtgagcgaggaagcggaagagcgcccaatacgcaaaccgcctctccccgcgcgttggccgattcattaatgcagctggcacgacaggtttcccgactggaaagcgggcagtgagcgcaacgcaattaatacgcgtaccgctagccaggaagagtttgtagaaacgcaaaaaggccatccgtcaggatggccttctgcttagtttgatgcctggcagtttatggcgggcgtcctgcccgccaccctccgggccgttgcttcacaacgttcaaatccgctcccggcggatttgtcctactc…
pENTR L5-L4	3G	KV001	eYFPopen	813	3367	11.1111	ctttcctgcgttatcccctgattctgtggataaccgtattaccgcctttgagtgagctgataccgctcgccgcagccgaacgaccgagcgcagcgagtcagtgagcgaggaagcggaagagcgcccaatacgcaaaccgcctctccccgcgcgttggccgattcattaatgcagctggcacgacaggtttcccgactggaaagcgggcagtgagcgcaacgcaattaatacgcgtaccgctagccaggaagagtttgtagaaacgcaaaaaggccatccgtcaggatggccttctgcttagtttgatgcctggcagtttatggcgggcgtcctgcccgccaccctccgggccgttgcttcacaacgttcaaatccgctcccggcggatttgtcctactc…
pENTR L5-L4	3G	KP501	eYFP-P2Aopen	861	3415	11.2695	ctttcctgcgttatcccctgattctgtggataaccgtattaccgcctttgagtgagctgataccgctcgccgcagccgaacgaccgagcgcagcgagtcagtgagcgaggaagcggaagagcgcccaatacgcaaaccgcctctccccgcgcgttggccgattcattaatgcagctggcacgacaggtttcccgactggaaagcgggcagtgagcgcaacgcaattaatacgcgtaccgctagccaggaagagtttgtagaaacgcaaaaaggccatccgtcaggatggccttctgcttagtttgatgcctggcagtttatggcgggcgtcctgcccgccaccctccgggccgttgcttcacaacgttcaaatccgctcccggcggatttgtcctactc…
pENTR L5-L4	3H	KO901	Blast-P2Aopen	540	3094	10.2102	ctttcctgcgttatcccctgattctgtggataaccgtattaccgcctttgagtgagctgataccgctcgccgcagccgaacgaccgagcgcagcgagtcagtgagcgaggaagcggaagagcgcccaatacgcaaaccgcctctccccgcgcgttggccgattcattaatgcagctggcacgacaggtttcccgactggaaagcgggcagtgagcgcaacgcaattaatacgcgtaccgctagccaggaagagtttgtagaaacgcaaaaaggccatccgtcaggatggccttctgcttagtttgatgcctggcagtttatggcgggcgtcctgcccgccaccctccgggccgttgcttcacaacgttcaaatccgctcccggcggatttgtcctactc…
pENTR L5-L4	3H	KP101	Puro-P2Aopen	741	3295	10.8735	ctttcctgcgttatcccctgattctgtggataaccgtattaccgcctttgagtgagctgataccgctcgccgcagccgaacgaccgagcgcagcgagtcagtgagcgaggaagcggaagagcgcccaatacgcaaaccgcctctccccgcgcgttggccgattcattaatgcagctggcacgacaggtttcccgactggaaagcgggcagtgagcgcaacgcaattaatacgcgtaccgctagccaggaagagtttgtagaaacgcaaaaaggccatccgtcaggatggccttctgcttagtttgatgcctggcagtttatggcgggcgtcctgcccgccaccctccgggccgttgcttcacaacgttcaaatccgctcccggcggatttgtcctactc…
pENTR L5-L4	3H	KP001	Neo-P2Aopen	936	3490	11.517	ctttcctgcgttatcccctgattctgtggataaccgtattaccgcctttgagtgagctgataccgctcgccgcagccgaacgaccgagcgcagcgagtcagtgagcgaggaagcggaagagcgcccaatacgcaaaccgcctctccccgcgcgttggccgattcattaatgcagctggcacgacaggtttcccgactggaaagcgggcagtgagcgcaacgcaattaatacgcgtaccgctagccaggaagagtttgtagaaacgcaaaaaggccatccgtcaggatggccttctgcttagtttgatgcctggcagtttatggcgggcgtcctgcccgccaccctccgggccgttgcttcacaacgttcaaatccgctcccggcggatttgtcctactc…
pENTR L5-L4	3H	KO801	Hygro-P2Aopen	1179	3733	12.3189	ctttcctgcgttatcccctgattctgtggataaccgtattaccgcctttgagtgagctgataccgctcgccgcagccgaacgaccgagcgcagcgagtcagtgagcgaggaagcggaagagcgcccaatacgcaaaccgcctctccccgcgcgttggccgattcattaatgcagctggcacgacaggtttcccgactggaaagcgggcagtgagcgcaacgcaattaatacgcgtaccgctagccaggaagagtttgtagaaacgcaaaaaggccatccgtcaggatggccttctgcttagtttgatgcctggcagtttatggcgggcgtcctgcccgccaccctccgggccgttgcttcacaacgttcaaatccgctcccggcggatttgtcctactc…
pENTR L5-L4	3H	KK802	Zeo-P2Aopen	516	3070	10.131	ctttcctgcgttatcccctgattctgtggataaccgtattaccgcctttgagtgagctgataccgctcgccgcagccgaacgaccgagcgcagcgagtcagtgagcgaggaagcggaagagcgcccaatacgcaaaccgcctctccccgcgcgttggccgattcattaatgcagctggcacgacaggtttcccgactggaaagcgggcagtgagcgcaacgcaattaatacgcgtaccgctagccaggaagagtttgtagaaacgcaaaaaggccatccgtcaggatggccttctgcttagtttgatgcctggcagtttatggcgggcgtcctgcccgccaccctccgggccgttgcttcacaacgttcaaatccgctcccggcggatttgtcctactc…
pENTR L5-L4	3I	II901	FKBP Degron Domainopen	408	2962	9.7746	ctttcctgcgttatcccctgattctgtggataaccgtattaccgcctttgagtgagctgataccgctcgccgcagccgaacgaccgagcgcagcgagtcagtgagcgaggaagcggaagagcgcccaatacgcaaaccgcctctccccgcgcgttggccgattcattaatgcagctggcacgacaggtttcccgactggaaagcgggcagtgagcgcaacgcaattaatacgcgtaccgctagccaggaagagtttgtagaaacgcaaaaaggccatccgtcaggatggccttctgcttagtttgatgcctggcagtttatggcgggcgtcctgcccgccaccctccgggccgttgcttcacaacgttcaaatccgctcccggcggatttgtcctactc…
pENTR L5-L4	3I	II801	ecDHFR Degron Domainopen	561	3115	10.2795	ctttcctgcgttatcccctgattctgtggataaccgtattaccgcctttgagtgagctgataccgctcgccgcagccgaacgaccgagcgcagcgagtcagtgagcgaggaagcggaagagcgcccaatacgcaaaccgcctctccccgcgcgttggccgattcattaatgcagctggcacgacaggtttcccgactggaaagcgggcagtgagcgcaacgcaattaatacgcgtaccgctagccaggaagagtttgtagaaacgcaaaaaggccatccgtcaggatggccttctgcttagtttgatgcctggcagtttatggcgggcgtcctgcccgccaccctccgggccgttgcttcacaacgttcaaatccgctcccggcggatttgtcctactc…
pENTR L5-L4	3I	JE301	osTir1-P2A-AIDopen	2451	5005	16.5165	ctttcctgcgttatcccctgattctgtggataaccgtattaccgcctttgagtgagctgataccgctcgccgcagccgaacgaccgagcgcagcgagtcagtgagcgaggaagcggaagagcgcccaatacgcaaaccgcctctccccgcgcgttggccgattcattaatgcagctggcacgacaggtttcccgactggaaagcgggcagtgagcgcaacgcaattaatacgcgtaccgctagccaggaagagtttgtagaaacgcaaaaaggccatccgtcaggatggccttctgcttagtttgatgcctggcagtttatggcgggcgtcctgcccgccaccctccgggccgttgcttcacaacgttcaaatccgctcccggcggatttgtcctactc…
pENTR L5-L4	3I	KW701	AIDopen	303	2857	9.4281	ctttcctgcgttatcccctgattctgtggataaccgtattaccgcctttgagtgagctgataccgctcgccgcagccgaacgaccgagcgcagcgagtcagtgagcgaggaagcggaagagcgcccaatacgcaaaccgcctctccccgcgcgttggccgattcattaatgcagctggcacgacaggtttcccgactggaaagcgggcagtgagcgcaacgcaattaatacgcgtaccgctagccaggaagagtttgtagaaacgcaaaaaggccatccgtcaggatggccttctgcttagtttgatgcctggcagtttatggcgggcgtcctgcccgccaccctccgggccgttgcttcacaacgttcaaatccgctcccggcggatttgtcctactc…
pENTR L5-L4	3J	IO901	BioID2open	816	3370	11.121	ctttcctgcgttatcccctgattctgtggataaccgtattaccgcctttgagtgagctgataccgctcgccgcagccgaacgaccgagcgcagcgagtcagtgagcgaggaagcggaagagcgcccaatacgcaaaccgcctctccccgcgcgttggccgattcattaatgcagctggcacgacaggtttcccgactggaaagcgggcagtgagcgcaacgcaattaatacgcgtaccgctagccaggaagagtttgtagaaacgcaaaaaggccatccgtcaggatggccttctgcttagtttgatgcctggcagtttatggcgggcgtcctgcccgccaccctccgggccgttgcttcacaacgttcaaatccgctcccggcggatttgtcctactc…
pENTR L5-L4	3J	IF701	APEX2open	765	3319	10.9527	ctttcctgcgttatcccctgattctgtggataaccgtattaccgcctttgagtgagctgataccgctcgccgcagccgaacgaccgagcgcagcgagtcagtgagcgaggaagcggaagagcgcccaatacgcaaaccgcctctccccgcgcgttggccgattcattaatgcagctggcacgacaggtttcccgactggaaagcgggcagtgagcgcaacgcaattaatacgcgtaccgctagccaggaagagtttgtagaaacgcaaaaaggccatccgtcaggatggccttctgcttagtttgatgcctggcagtttatggcgggcgtcctgcccgccaccctccgggccgttgcttcacaacgttcaaatccgctcccggcggatttgtcctactc…
pENTR L5-L4	3K	IH401	CMV promoter	764	3318	10.9494	ctttcctgcgttatcccctgattctgtggataaccgtattaccgcctttgagtgagctgataccgctcgccgcagccgaacgaccgagcgcagcgagtcagtgagcgaggaagcggaagagcgcccaatacgcaaaccgcctctccccgcgcgttggccgattcattaatgcagctggcacgacaggtttcccgactggaaagcgggcagtgagcgcaacgcaattaatacgcgtaccgctagccaggaagagtttgtagaaacgcaaaaaggccatccgtcaggatggccttctgcttagtttgatgcctggcagtttatggcgggcgtcctgcccgccaccctccgggccgttgcttcacaacgttcaaatccgctcccggcggatttgtcctactc…
pENTR L5-L4	3K	JZ901	Ef1a promoter	1241	3795	12.5235	ctttcctgcgttatcccctgattctgtggataaccgtattaccgcctttgagtgagctgataccgctcgccgcagccgaacgaccgagcgcagcgagtcagtgagcgaggaagcggaagagcgcccaatacgcaaaccgcctctccccgcgcgttggccgattcattaatgcagctggcacgacaggtttcccgactggaaagcgggcagtgagcgcaacgcaattaatacgcgtaccgctagccaggaagagtttgtagaaacgcaaaaaggccatccgtcaggatggccttctgcttagtttgatgcctggcagtttatggcgggcgtcctgcccgccaccctccgggccgttgcttcacaacgttcaaatccgctcccggcggatttgtcctactc…
pENTR L5-L4	3K	HE302	RIP	435	2989	9.8637	ctttcctgcgttatcccctgattctgtggataaccgtattaccgcctttgagtgagctgataccgctcgccgcagccgaacgaccgagcgcagcgagtcagtgagcgaggaagcggaagagcgcccaatacgcaaaccgcctctccccgcgcgttggccgattcattaatgcagctggcacgacaggtttcccgactggaaagcgggcagtgagcgcaacgcaattaatacgcgtaccgctagccaggaagagtttgtagaaacgcaaaaaggccatccgtcaggatggccttctgcttagtttgatgcctggcagtttatggcgggcgtcctgcccgccaccctccgggccgttgcttcacaacgttcaaatccgctcccggcggatttgtcctactc…
pENTR L5-L4	3K	IG101	TRE promoter	336	2890	9.537	ctttcctgcgttatcccctgattctgtggataaccgtattaccgcctttgagtgagctgataccgctcgccgcagccgaacgaccgagcgcagcgagtcagtgagcgaggaagcggaagagcgcccaatacgcaaaccgcctctccccgcgcgttggccgattcattaatgcagctggcacgacaggtttcccgactggaaagcgggcagtgagcgcaacgcaattaatacgcgtaccgctagccaggaagagtttgtagaaacgcaaaaaggccatccgtcaggatggccttctgcttagtttgatgcctggcagtttatggcgggcgtcctgcccgccaccctccgggccgttgcttcacaacgttcaaatccgctcccggcggatttgtcctactc…
pENTR R4-R3	3L	IO001	eGFP	723	3387	11.1771	ctttcctgcgttatcccctgattctgtggataaccgtattaccgcctttgagtgagctgataccgctcgccgcagccgaacgaccgagcgcagcgagtcagtgagcgaggaagcggaagagcgcccaatacgcaaaccgcctctccccgcgcgttggccgattcattaatgcagctggcacgacaggtttcccgactggaaagcgggcagtgagcgcaacgcaattaatacgcgtaccgctagccaggaagagtttgtagaaacgcaaaaaggccatccgtcaggatggccttctgcttagtttgatgcctggcagtttatggcgggcgtcctgcccgccaccctccgggccgttgcttcacaacgttcaaatccgctcccggcggatttgtcctactc…
pENTR R4-R3	3L	IO102	eGFPopen	720	3384	11.1672	ctttcctgcgttatcccctgattctgtggataaccgtattaccgcctttgagtgagctgataccgctcgccgcagccgaacgaccgagcgcagcgagtcagtgagcgaggaagcggaagagcgcccaatacgcaaaccgcctctccccgcgcgttggccgattcattaatgcagctggcacgacaggtttcccgactggaaagcgggcagtgagcgcaacgcaattaatacgcgtaccgctagccaggaagagtttgtagaaacgcaaaaaggccatccgtcaggatggccttctgcttagtttgatgcctggcagtttatggcgggcgtcctgcccgccaccctccgggccgttgcttcacaacgttcaaatccgctcccggcggatttgtcctactc…
pENTR R4-R3	3L	IO201	mCherry	714	3378	11.1474	ctttcctgcgttatcccctgattctgtggataaccgtattaccgcctttgagtgagctgataccgctcgccgcagccgaacgaccgagcgcagcgagtcagtgagcgaggaagcggaagagcgcccaatacgcaaaccgcctctccccgcgcgttggccgattcattaatgcagctggcacgacaggtttcccgactggaaagcgggcagtgagcgcaacgcaattaatacgcgtaccgctagccaggaagagtttgtagaaacgcaaaaaggccatccgtcaggatggccttctgcttagtttgatgcctggcagtttatggcgggcgtcctgcccgccaccctccgggccgttgcttcacaacgttcaaatccgctcccggcggatttgtcctactc…
pENTR R4-R3	3L	HJ601	mCherryopen	714	3378	11.1474	ctttcctgcgttatcccctgattctgtggataaccgtattaccgcctttgagtgagctgataccgctcgccgcagccgaacgaccgagcgcagcgagtcagtgagcgaggaagcggaagagcgcccaatacgcaaaccgcctctccccgcgcgttggccgattcattaatgcagctggcacgacaggtttcccgactggaaagcgggcagtgagcgcaacgcaattaatacgcgtaccgctagccaggaagagtttgtagaaacgcaaaaaggccatccgtcaggatggccttctgcttagtttgatgcctggcagtttatggcgggcgtcctgcccgccaccctccgggccgttgcttcacaacgttcaaatccgctcccggcggatttgtcctactc…
pENTR R4-R3	3L	IO502	eCFP	723	3387	11.1771	ctttcctgcgttatcccctgattctgtggataaccgtattaccgcctttgagtgagctgataccgctcgccgcagccgaacgaccgagcgcagcgagtcagtgagcgaggaagcggaagagcgcccaatacgcaaaccgcctctccccgcgcgttggccgattcattaatgcagctggcacgacaggtttcccgactggaaagcgggcagtgagcgcaacgcaattaatacgcgtaccgctagccaggaagagtttgtagaaacgcaaaaaggccatccgtcaggatggccttctgcttagtttgatgcctggcagtttatggcgggcgtcctgcccgccaccctccgggccgttgcttcacaacgttcaaatccgctcccggcggatttgtcctactc…
pENTR R4-R3	3L	IO601	eCFPopen	720	3384	11.1672	ctttcctgcgttatcccctgattctgtggataaccgtattaccgcctttgagtgagctgataccgctcgccgcagccgaacgaccgagcgcagcgagtcagtgagcgaggaagcggaagagcgcccaatacgcaaaccgcctctccccgcgcgttggccgattcattaatgcagctggcacgacaggtttcccgactggaaagcgggcagtgagcgcaacgcaattaatacgcgtaccgctagccaggaagagtttgtagaaacgcaaaaaggccatccgtcaggatggccttctgcttagtttgatgcctggcagtttatggcgggcgtcctgcccgccaccctccgggccgttgcttcacaacgttcaaatccgctcccggcggatttgtcctactc…
pENTR R4-R3	3L	IO301	eYFP	723	3387	11.1771	ctttcctgcgttatcccctgattctgtggataaccgtattaccgcctttgagtgagctgataccgctcgccgcagccgaacgaccgagcgcagcgagtcagtgagcgaggaagcggaagagcgcccaatacgcaaaccgcctctccccgcgcgttggccgattcattaatgcagctggcacgacaggtttcccgactggaaagcgggcagtgagcgcaacgcaattaatacgcgtaccgctagccaggaagagtttgtagaaacgcaaaaaggccatccgtcaggatggccttctgcttagtttgatgcctggcagtttatggcgggcgtcctgcccgccaccctccgggccgttgcttcacaacgttcaaatccgctcccggcggatttgtcctactc…
pENTR R4-R3	3L	IO401	eYFPopen	720	3384	11.1672	ctttcctgcgttatcccctgattctgtggataaccgtattaccgcctttgagtgagctgataccgctcgccgcagccgaacgaccgagcgcagcgagtcagtgagcgaggaagcggaagagcgcccaatacgcaaaccgcctctccccgcgcgttggccgattcattaatgcagctggcacgacaggtttcccgactggaaagcgggcagtgagcgcaacgcaattaatacgcgtaccgctagccaggaagagtttgtagaaacgcaaaaaggccatccgtcaggatggccttctgcttagtttgatgcctggcagtttatggcgggcgtcctgcccgccaccctccgggccgttgcttcacaacgttcaaatccgctcccggcggatttgtcctactc…
pENTR R4-R3	3L	HD301	βgal	3058	5722	18.8826	ctttcctgcgttatcccctgattctgtggataaccgtattaccgcctttgagtgagctgataccgctcgccgcagccgaacgaccgagcgcagcgagtcagtgagcgaggaagcggaagagcgcccaatacgcaaaccgcctctccccgcgcgttggccgattcattaatgcagctggcacgacaggtttcccgactggaaagcgggcagtgagcgcaacgcaattaatacgcgtaccgctagccaggaagagtttgtagaaacgcaaaaaggccatccgtcaggatggccttctgcttagtttgatgcctggcagtttatggcgggcgtcctgcccgccaccctccgggccgttgcttcacaacgttcaaatccgctcccggcggatttgtcctactc…
pENTR R4-R3	3L	KH305	βgalopen	3054	5718	18.8694	ctttcctgcgttatcccctgattctgtggataaccgtattaccgcctttgagtgagctgataccgctcgccgcagccgaacgaccgagcgcagcgagtcagtgagcgaggaagcggaagagcgcccaatacgcaaaccgcctctccccgcgcgttggccgattcattaatgcagctggcacgacaggtttcccgactggaaagcgggcagtgagcgcaacgcaattaatacgcgtaccgctagccaggaagagtttgtagaaacgcaaaaaggccatccgtcaggatggccttctgcttagtttgatgcctggcagtttatggcgggcgtcctgcccgccaccctccgggccgttgcttcacaacgttcaaatccgctcccggcggatttgtcctactc…
pENTR R4-R3	3L	HM001	Cre	1038	3702	12.2166	ctttcctgcgttatcccctgattctgtggataaccgtattaccgcctttgagtgagctgataccgctcgccgcagccgaacgaccgagcgcagcgagtcagtgagcgaggaagcggaagagcgcccaatacgcaaaccgcctctccccgcgcgttggccgattcattaatgcagctggcacgacaggtttcccgactggaaagcgggcagtgagcgcaacgcaattaatacgcgtaccgctagccaggaagagtttgtagaaacgcaaaaaggccatccgtcaggatggccttctgcttagtttgatgcctggcagtttatggcgggcgtcctgcccgccaccctccgggccgttgcttcacaacgttcaaatccgctcccggcggatttgtcctactc…
pENTR R4-R3	3L	JN402	Firefly Luciferase	1656	4320	14.256	ctttcctgcgttatcccctgattctgtggataaccgtattaccgcctttgagtgagctgataccgctcgccgcagccgaacgaccgagcgcagcgagtcagtgagcgaggaagcggaagagcgcccaatacgcaaaccgcctctccccgcgcgttggccgattcattaatgcagctggcacgacaggtttcccgactggaaagcgggcagtgagcgcaacgcaattaatacgcgtaccgctagccaggaagagtttgtagaaacgcaaaaaggccatccgtcaggatggccttctgcttagtttgatgcctggcagtttatggcgggcgtcctgcccgccaccctccgggccgttgcttcacaacgttcaaatccgctcccggcggatttgtcctactc…
pENTR R4-R4	3L	KJ101	osTIR1	2160	4824	15.9192	ctttcctgcgttatcccctgattctgtggataaccgtattaccgcctttgagtgagctgataccgctcgccgcagccgaacgaccgagcgcagcgagtcagtgagcgaggaagcggaagagcgcccaatacgcaaaccgcctctccccgcgcgttggccgattcattaatgcagctggcacgacaggtttcccgactggaaagcgggcagtgagcgcaacgcaattaatacgcgtaccgctagccaggaagagtttgtagaaacgcaaaaaggccatccgtcaggatggccttctgcttagtttgatgcctggcagtttatggcgggcgtcctgcccgccaccctccgggccgttgcttcacaacgttcaaatccgctcccggcggatttgtcctactc…
pENTR R4-R5	3L	KJ201	osTIR1open	2157	4821	15.9093	ctttcctgcgttatcccctgattctgtggataaccgtattaccgcctttgagtgagctgataccgctcgccgcagccgaacgaccgagcgcagcgagtcagtgagcgaggaagcggaagagcgcccaatacgcaaaccgcctctccccgcgcgttggccgattcattaatgcagctggcacgacaggtttcccgactggaaagcgggcagtgagcgcaacgcaattaatacgcgtaccgctagccaggaagagtttgtagaaacgcaaaaaggccatccgtcaggatggccttctgcttagtttgatgcctggcagtttatggcgggcgtcctgcccgccaccctccgggccgttgcttcacaacgttcaaatccgctcccggcggatttgtcctactc…
pENTR R4-R3	3L	IG510	Human PDX1	858	3522	11.6226	ctttcctgcgttatcccctgattctgtggataaccgtattaccgcctttgagtgagctgataccgctcgccgcagccgaacgaccgagcgcagcgagtcagtgagcgaggaagcggaagagcgcccaatacgcaaaccgcctctccccgcgcgttggccgattcattaatgcagctggcacgacaggtttcccgactggaaagcgggcagtgagcgcaacgcaattaatacgcgtaccgctagccaggaagagtttgtagaaacgcaaaaaggccatccgtcaggatggccttctgcttagtttgatgcctggcagtttatggcgggcgtcctgcccgccaccctccgggccgttgcttcacaacgttcaaatccgctcccggcggatttgtcctactc…
pENTR R4-R3	3L	JH204	Human PDX1open	855	3519	11.6127	ctttcctgcgttatcccctgattctgtggataaccgtattaccgcctttgagtgagctgataccgctcgccgcagccgaacgaccgagcgcagcgagtcagtgagcgaggaagcggaagagcgcccaatacgcaaaccgcctctccccgcgcgttggccgattcattaatgcagctggcacgacaggtttcccgactggaaagcgggcagtgagcgcaacgcaattaatacgcgtaccgctagccaggaagagtttgtagaaacgcaaaaaggccatccgtcaggatggccttctgcttagtttgatgcctggcagtttatggcgggcgtcctgcccgccaccctccgggccgttgcttcacaacgttcaaatccgctcccggcggatttgtcctactc…
pENTR L3-L2	3M	HB901	Polyadenylation signal (polyA)	596	3151	10.3983	ctttcctgcgttatcccctgattctgtggataaccgtattaccgcctttgagtgagctgataccgctcgccgcagccgaacgaccgagcgcagcgagtcagtgagcgaggaagcggaagagcgcccaatacgcaaaccgcctctccccgcgcgttggccgattcattaatgcagctggcacgacaggtttcccgactggaaagcgggcagtgagcgcaacgcaattaatacgcgtaccgctagccaggaagagtttgtagaaacgcaaaaaggccatccgtcaggatggccttctgcttagtttgatgcctggcagtttatggcgggcgtcctgcccgccaccctccgggccgttgcttcacaacgttcaaatccgctcccggcggatttgtcctactc…
pENTR L3-L2	3M	HD201	IRES2-eGFP + polyA	1606	4161	13.7313	ctttcctgcgttatcccctgattctgtggataaccgtattaccgcctttgagtgagctgataccgctcgccgcagccgaacgaccgagcgcagcgagtcagtgagcgaggaagcggaagagcgcccaatacgcaaaccgcctctccccgcgcgttggccgattcattaatgcagctggcacgacaggtttcccgactggaaagcgggcagtgagcgcaacgcaattaatacgcgtaccgctagccaggaagagtttgtagaaacgcaaaaaggccatccgtcaggatggccttctgcttagtttgatgcctggcagtttatggcgggcgtcctgcccgccaccctccgggccgttgcttcacaacgttcaaatccgctcccggcggatttgtcctactc…
pENTR L3-L2	3M	IX702	OLLAS epitope tag-IRES2-eGFP + polyA	1638	4193	13.8369	ctttcctgcgttatcccctgattctgtggataaccgtattaccgcctttgagtgagctgataccgctcgccgcagccgaacgaccgagcgcagcgagtcagtgagcgaggaagcggaagagcgcccaatacgcaaaccgcctctccccgcgcgttggccgattcattaatgcagctggcacgacaggtttcccgactggaaagcgggcagtgagcgcaacgcaattaatacgcgtaccgctagccaggaagagtttgtagaaacgcaaaaaggccatccgtcaggatggccttctgcttagtttgatgcctggcagtttatggcgggcgtcctgcccgccaccctccgggccgttgcttcacaacgttcaaatccgctcccggcggatttgtcctactc…
pENTR L3-L2	3N	KG901	HA epitope tag + polyA	286	2841	9.3753	ctttcctgcgttatcccctgattctgtggataaccgtattaccgcctttgagtgagctgataccgctcgccgcagccgaacgaccgagcgcagcgagtcagtgagcgaggaagcggaagagcgcccaatacgcaaaccgcctctccccgcgcgttggccgattcattaatgcagctggcacgacaggtttcccgactggaaagcgggcagtgagcgcaacgcaattaatacgcgtaccgctagccaggaagagtttgtagaaacgcaaaaaggccatccgtcaggatggccttctgcttagtttgatgcctggcagtttatggcgggcgtcctgcccgccaccctccgggccgttgcttcacaacgttcaaatccgctcccggcggatttgtcctactc…
pENTR L3-L2	3N	IA001	3x HA epitope tag + polyA	340	2895	9.5535	ctttcctgcgttatcccctgattctgtggataaccgtattaccgcctttgagtgagctgataccgctcgccgcagccgaacgaccgagcgcagcgagtcagtgagcgaggaagcggaagagcgcccaatacgcaaaccgcctctccccgcgcgttggccgattcattaatgcagctggcacgacaggtttcccgactggaaagcgggcagtgagcgcaacgcaattaatacgcgtaccgctagccaggaagagtttgtagaaacgcaaaaaggccatccgtcaggatggccttctgcttagtttgatgcctggcagtttatggcgggcgtcctgcccgccaccctccgggccgttgcttcacaacgttcaaatccgctcccggcggatttgtcctactc…
pENTR L3-L2	3N	IX601	FLAG epitope tag + polyA	283	2838	9.3654	ctttcctgcgttatcccctgattctgtggataaccgtattaccgcctttgagtgagctgataccgctcgccgcagccgaacgaccgagcgcagcgagtcagtgagcgaggaagcggaagagcgcccaatacgcaaaccgcctctccccgcgcgttggccgattcattaatgcagctggcacgacaggtttcccgactggaaagcgggcagtgagcgcaacgcaattaatacgcgtaccgctagccaggaagagtttgtagaaacgcaaaaaggccatccgtcaggatggccttctgcttagtttgatgcctggcagtttatggcgggcgtcctgcccgccaccctccgggccgttgcttcacaacgttcaaatccgctcccggcggatttgtcctactc…
pENTR L3-L2	3N	IX503	OLLAS epitope tag + polyA	301	2856	9.4248	ctttcctgcgttatcccctgattctgtggataaccgtattaccgcctttgagtgagctgataccgctcgccgcagccgaacgaccgagcgcagcgagtcagtgagcgaggaagcggaagagcgcccaatacgcaaaccgcctctccccgcgcgttggccgattcattaatgcagctggcacgacaggtttcccgactggaaagcgggcagtgagcgcaacgcaattaatacgcgtaccgctagccaggaagagtttgtagaaacgcaaaaaggccatccgtcaggatggccttctgcttagtttgatgcctggcagtttatggcgggcgtcctgcccgccaccctccgggccgttgcttcacaacgttcaaatccgctcccggcggatttgtcctactc…
pENTR L3-L2	3N	IX301	myc epitope tag + polyA	289	2844	9.3852	ctttcctgcgttatcccctgattctgtggataaccgtattaccgcctttgagtgagctgataccgctcgccgcagccgaacgaccgagcgcagcgagtcagtgagcgaggaagcggaagagcgcccaatacgcaaaccgcctctccccgcgcgttggccgattcattaatgcagctggcacgacaggtttcccgactggaaagcgggcagtgagcgcaacgcaattaatacgcgtaccgctagccaggaagagtttgtagaaacgcaaaaaggccatccgtcaggatggccttctgcttagtttgatgcctggcagtttatggcgggcgtcctgcccgccaccctccgggccgttgcttcacaacgttcaaatccgctcccggcggatttgtcctactc…
pENTR L3-L2	3N	IX401	6x His epitope tag + polyA	277	2832	9.3456	ctttcctgcgttatcccctgattctgtggataaccgtattaccgcctttgagtgagctgataccgctcgccgcagccgaacgaccgagcgcagcgagtcagtgagcgaggaagcggaagagcgcccaatacgcaaaccgcctctccccgcgcgttggccgattcattaatgcagctggcacgacaggtttcccgactggaaagcgggcagtgagcgcaacgcaattaatacgcgtaccgctagccaggaagagtttgtagaaacgcaaaaaggccatccgtcaggatggccttctgcttagtttgatgcctggcagtttatggcgggcgtcctgcccgccaccctccgggccgttgcttcacaacgttcaaatccgctcccggcggatttgtcctactc…
pENTR L3-L2	3N	KG802	V5 epitope tag + polyA	301	2856	9.4248	ctttcctgcgttatcccctgattctgtggataaccgtattaccgcctttgagtgagctgataccgctcgccgcagccgaacgaccgagcgcagcgagtcagtgagcgaggaagcggaagagcgcccaatacgcaaaccgcctctccccgcgcgttggccgattcattaatgcagctggcacgacaggtttcccgactggaaagcgggcagtgagcgcaacgcaattaatacgcgtaccgctagccaggaagagtttgtagaaacgcaaaaaggccatccgtcaggatggccttctgcttagtttgatgcctggcagtttatggcgggcgtcctgcccgccaccctccgggccgttgcttcacaacgttcaaatccgctcccggcggatttgtcctactc…
pENTR L3-L2	3N	KH101	HA epitope tag + WPRE	701	3256	10.7448	ctttcctgcgttatcccctgattctgtggataaccgtattaccgcctttgagtgagctgataccgctcgccgcagccgaacgaccgagcgcagcgagtcagtgagcgaggaagcggaagagcgcccaatacgcaaaccgcctctccccgcgcgttggccgattcattaatgcagctggcacgacaggtttcccgactggaaagcgggcagtgagcgcaacgcaattaatacgcgtaccgctagccaggaagagtttgtagaaacgcaaaaaggccatccgtcaggatggccttctgcttagtttgatgcctggcagtttatggcgggcgtcctgcccgccaccctccgggccgttgcttcacaacgttcaaatccgctcccggcggatttgtcctactc…
pENTR L3-L2	3N	IX907	3x HA epitope tag + WPRE	755	3310	10.923	ctttcctgcgttatcccctgattctgtggataaccgtattaccgcctttgagtgagctgataccgctcgccgcagccgaacgaccgagcgcagcgagtcagtgagcgaggaagcggaagagcgcccaatacgcaaaccgcctctccccgcgcgttggccgattcattaatgcagctggcacgacaggtttcccgactggaaagcgggcagtgagcgcaacgcaattaatacgcgtaccgctagccaggaagagtttgtagaaacgcaaaaaggccatccgtcaggatggccttctgcttagtttgatgcctggcagtttatggcgggcgtcctgcccgccaccctccgggccgttgcttcacaacgttcaaatccgctcccggcggatttgtcctactc…
pENTR L3-L2	3N	JA001	FLAG epitope tag + WPRE	698	3253	10.7349	ctttcctgcgttatcccctgattctgtggataaccgtattaccgcctttgagtgagctgataccgctcgccgcagccgaacgaccgagcgcagcgagtcagtgagcgaggaagcggaagagcgcccaatacgcaaaccgcctctccccgcgcgttggccgattcattaatgcagctggcacgacaggtttcccgactggaaagcgggcagtgagcgcaacgcaattaatacgcgtaccgctagccaggaagagtttgtagaaacgcaaaaaggccatccgtcaggatggccttctgcttagtttgatgcctggcagtttatggcgggcgtcctgcccgccaccctccgggccgttgcttcacaacgttcaaatccgctcccggcggatttgtcctactc…
pENTR L3-L2	3N	IZ901	OLLAS epitope tag + WPRE	716	3271	10.7943	ctttcctgcgttatcccctgattctgtggataaccgtattaccgcctttgagtgagctgataccgctcgccgcagccgaacgaccgagcgcagcgagtcagtgagcgaggaagcggaagagcgcccaatacgcaaaccgcctctccccgcgcgttggccgattcattaatgcagctggcacgacaggtttcccgactggaaagcgggcagtgagcgcaacgcaattaatacgcgtaccgctagccaggaagagtttgtagaaacgcaaaaaggccatccgtcaggatggccttctgcttagtttgatgcctggcagtttatggcgggcgtcctgcccgccaccctccgggccgttgcttcacaacgttcaaatccgctcccggcggatttgtcctactc…
pENTR L3-L2	3N	IZ702	myc epitope tag + WPRE	704	3259	10.7547	ctttcctgcgttatcccctgattctgtggataaccgtattaccgcctttgagtgagctgataccgctcgccgcagccgaacgaccgagcgcagcgagtcagtgagcgaggaagcggaagagcgcccaatacgcaaaccgcctctccccgcgcgttggccgattcattaatgcagctggcacgacaggtttcccgactggaaagcgggcagtgagcgcaacgcaattaatacgcgtaccgctagccaggaagagtttgtagaaacgcaaaaaggccatccgtcaggatggccttctgcttagtttgatgcctggcagtttatggcgggcgtcctgcccgccaccctccgggccgttgcttcacaacgttcaaatccgctcccggcggatttgtcctactc…
pENTR L3-L2	3N	IZ801	6x His epitope tag + WPRE	692	3247	10.7151	ctttcctgcgttatcccctgattctgtggataaccgtattaccgcctttgagtgagctgataccgctcgccgcagccgaacgaccgagcgcagcgagtcagtgagcgaggaagcggaagagcgcccaatacgcaaaccgcctctccccgcgcgttggccgattcattaatgcagctggcacgacaggtttcccgactggaaagcgggcagtgagcgcaacgcaattaatacgcgtaccgctagccaggaagagtttgtagaaacgcaaaaaggccatccgtcaggatggccttctgcttagtttgatgcctggcagtttatggcgggcgtcctgcccgccaccctccgggccgttgcttcacaacgttcaaatccgctcccggcggatttgtcctactc…
pENTR L3-L2	3N	KH001	V5 epitope tag + WPRE	716	3271	10.7943	ctttcctgcgttatcccctgattctgtggataaccgtattaccgcctttgagtgagctgataccgctcgccgcagccgaacgaccgagcgcagcgagtcagtgagcgaggaagcggaagagcgcccaatacgcaaaccgcctctccccgcgcgttggccgattcattaatgcagctggcacgacaggtttcccgactggaaagcgggcagtgagcgcaacgcaattaatacgcgtaccgctagccaggaagagtttgtagaaacgcaaaaaggccatccgtcaggatggccttctgcttagtttgatgcctggcagtttatggcgggcgtcctgcccgccaccctccgggccgttgcttcacaacgttcaaatccgctcccggcggatttgtcctactc…
pENTR L3-L2	3O	LC402	eGFP + polyA	990	3545	11.6985	ctttcctgcgttatcccctgattctgtggataaccgtattaccgcctttgagtgagctgataccgctcgccgcagccgaacgaccgagcgcagcgagtcagtgagcgaggaagcggaagagcgcccaatacgcaaaccgcctctccccgcgcgttggccgattcattaatgcagctggcacgacaggtttcccgactggaaagcgggcagtgagcgcaacgcaattaatacgcgtaccgctagccaggaagagtttgtagaaacgcaaaaaggccatccgtcaggatggccttctgcttagtttgatgcctggcagtttatggcgggcgtcctgcccgccaccctccgggccgttgcttcacaacgttcaaatccgctcccggcggatttgtcctactc…
pENTR L3-L2	3O	KY801	P2A-eGFP + polyA	1053	3608	11.9064	ctttcctgcgttatcccctgattctgtggataaccgtattaccgcctttgagtgagctgataccgctcgccgcagccgaacgaccgagcgcagcgagtcagtgagcgaggaagcggaagagcgcccaatacgcaaaccgcctctccccgcgcgttggccgattcattaatgcagctggcacgacaggtttcccgactggaaagcgggcagtgagcgcaacgcaattaatacgcgtaccgctagccaggaagagtttgtagaaacgcaaaaaggccatccgtcaggatggccttctgcttagtttgatgcctggcagtttatggcgggcgtcctgcccgccaccctccgggccgttgcttcacaacgttcaaatccgctcccggcggatttgtcctactc…
pENTR L3-L2	3O	LC501	mCherry + polyA	981	3536	11.6688	ctttcctgcgttatcccctgattctgtggataaccgtattaccgcctttgagtgagctgataccgctcgccgcagccgaacgaccgagcgcagcgagtcagtgagcgaggaagcggaagagcgcccaatacgcaaaccgcctctccccgcgcgttggccgattcattaatgcagctggcacgacaggtttcccgactggaaagcgggcagtgagcgcaacgcaattaatacgcgtaccgctagccaggaagagtttgtagaaacgcaaaaaggccatccgtcaggatggccttctgcttagtttgatgcctggcagtttatggcgggcgtcctgcccgccaccctccgggccgttgcttcacaacgttcaaatccgctcccggcggatttgtcctactc…
pENTR L3-L2	3O	KY901	P2A-mCherry + polyA	1044	3599	11.8767	ctttcctgcgttatcccctgattctgtggataaccgtattaccgcctttgagtgagctgataccgctcgccgcagccgaacgaccgagcgcagcgagtcagtgagcgaggaagcggaagagcgcccaatacgcaaaccgcctctccccgcgcgttggccgattcattaatgcagctggcacgacaggtttcccgactggaaagcgggcagtgagcgcaacgcaattaatacgcgtaccgctagccaggaagagtttgtagaaacgcaaaaaggccatccgtcaggatggccttctgcttagtttgatgcctggcagtttatggcgggcgtcctgcccgccaccctccgggccgttgcttcacaacgttcaaatccgctcccggcggatttgtcctactc…
pENTR L3-L2	3O	LC701	eCFP + polyA	990	3545	11.6985	ctttcctgcgttatcccctgattctgtggataaccgtattaccgcctttgagtgagctgataccgctcgccgcagccgaacgaccgagcgcagcgagtcagtgagcgaggaagcggaagagcgcccaatacgcaaaccgcctctccccgcgcgttggccgattcattaatgcagctggcacgacaggtttcccgactggaaagcgggcagtgagcgcaacgcaattaatacgcgtaccgctagccaggaagagtttgtagaaacgcaaaaaggccatccgtcaggatggccttctgcttagtttgatgcctggcagtttatggcgggcgtcctgcccgccaccctccgggccgttgcttcacaacgttcaaatccgctcccggcggatttgtcctactc…
pENTR L3-L2	3O	KZ101	P2A-eCFP + polyA	1053	3608	11.9064	ctttcctgcgttatcccctgattctgtggataaccgtattaccgcctttgagtgagctgataccgctcgccgcagccgaacgaccgagcgcagcgagtcagtgagcgaggaagcggaagagcgcccaatacgcaaaccgcctctccccgcgcgttggccgattcattaatgcagctggcacgacaggtttcccgactggaaagcgggcagtgagcgcaacgcaattaatacgcgtaccgctagccaggaagagtttgtagaaacgcaaaaaggccatccgtcaggatggccttctgcttagtttgatgcctggcagtttatggcgggcgtcctgcccgccaccctccgggccgttgcttcacaacgttcaaatccgctcccggcggatttgtcctactc…
pENTR L3-L2	3O	LC601	eYFP + polyA	990	3545	11.6985	ctttcctgcgttatcccctgattctgtggataaccgtattaccgcctttgagtgagctgataccgctcgccgcagccgaacgaccgagcgcagcgagtcagtgagcgaggaagcggaagagcgcccaatacgcaaaccgcctctccccgcgcgttggccgattcattaatgcagctggcacgacaggtttcccgactggaaagcgggcagtgagcgcaacgcaattaatacgcgtaccgctagccaggaagagtttgtagaaacgcaaaaaggccatccgtcaggatggccttctgcttagtttgatgcctggcagtttatggcgggcgtcctgcccgccaccctccgggccgttgcttcacaacgttcaaatccgctcccggcggatttgtcctactc…
pENTR L3-L2	3O	KZ001	P2A-eYFP + polyA	1053	3608	11.9064	ctttcctgcgttatcccctgattctgtggataaccgtattaccgcctttgagtgagctgataccgctcgccgcagccgaacgaccgagcgcagcgagtcagtgagcgaggaagcggaagagcgcccaatacgcaaaccgcctctccccgcgcgttggccgattcattaatgcagctggcacgacaggtttcccgactggaaagcgggcagtgagcgcaacgcaattaatacgcgtaccgctagccaggaagagtttgtagaaacgcaaaaaggccatccgtcaggatggccttctgcttagtttgatgcctggcagtttatggcgggcgtcctgcccgccaccctccgggccgttgcttcacaacgttcaaatccgctcccggcggatttgtcctactc…
pENTR L3-L2	3O	LC801	eGFP + WPRE	1405	3960	13.068	ctttcctgcgttatcccctgattctgtggataaccgtattaccgcctttgagtgagctgataccgctcgccgcagccgaacgaccgagcgcagcgagtcagtgagcgaggaagcggaagagcgcccaatacgcaaaccgcctctccccgcgcgttggccgattcattaatgcagctggcacgacaggtttcccgactggaaagcgggcagtgagcgcaacgcaattaatacgcgtaccgctagccaggaagagtttgtagaaacgcaaaaaggccatccgtcaggatggccttctgcttagtttgatgcctggcagtttatggcgggcgtcctgcccgccaccctccgggccgttgcttcacaacgttcaaatccgctcccggcggatttgtcctactc…
pENTR L3-L2	3O	KZ901	P2A-eGFP + WPRE	1468	4023	13.2759	ctttcctgcgttatcccctgattctgtggataaccgtattaccgcctttgagtgagctgataccgctcgccgcagccgaacgaccgagcgcagcgagtcagtgagcgaggaagcggaagagcgcccaatacgcaaaccgcctctccccgcgcgttggccgattcattaatgcagctggcacgacaggtttcccgactggaaagcgggcagtgagcgcaacgcaattaatacgcgtaccgctagccaggaagagtttgtagaaacgcaaaaaggccatccgtcaggatggccttctgcttagtttgatgcctggcagtttatggcgggcgtcctgcccgccaccctccgggccgttgcttcacaacgttcaaatccgctcccggcggatttgtcctactc…
pENTR L3-L2	3O	LC901	mCherry + WPRE	1396	3951	13.0383	ctttcctgcgttatcccctgattctgtggataaccgtattaccgcctttgagtgagctgataccgctcgccgcagccgaacgaccgagcgcagcgagtcagtgagcgaggaagcggaagagcgcccaatacgcaaaccgcctctccccgcgcgttggccgattcattaatgcagctggcacgacaggtttcccgactggaaagcgggcagtgagcgcaacgcaattaatacgcgtaccgctagccaggaagagtttgtagaaacgcaaaaaggccatccgtcaggatggccttctgcttagtttgatgcctggcagtttatggcgggcgtcctgcccgccaccctccgggccgttgcttcacaacgttcaaatccgctcccggcggatttgtcctactc…
pENTR L3-L2	3O	LA001	P2A-mCherry + WPRE	1459	4014	13.2462	ctttcctgcgttatcccctgattctgtggataaccgtattaccgcctttgagtgagctgataccgctcgccgcagccgaacgaccgagcgcagcgagtcagtgagcgaggaagcggaagagcgcccaatacgcaaaccgcctctccccgcgcgttggccgattcattaatgcagctggcacgacaggtttcccgactggaaagcgggcagtgagcgcaacgcaattaatacgcgtaccgctagccaggaagagtttgtagaaacgcaaaaaggccatccgtcaggatggccttctgcttagtttgatgcctggcagtttatggcgggcgtcctgcccgccaccctccgggccgttgcttcacaacgttcaaatccgctcccggcggatttgtcctactc…
pENTR L3-L2	3O	LD101	eCFP + WPRE	1405	3960	13.068	ctttcctgcgttatcccctgattctgtggataaccgtattaccgcctttgagtgagctgataccgctcgccgcagccgaacgaccgagcgcagcgagtcagtgagcgaggaagcggaagagcgcccaatacgcaaaccgcctctccccgcgcgttggccgattcattaatgcagctggcacgacaggtttcccgactggaaagcgggcagtgagcgcaacgcaattaatacgcgtaccgctagccaggaagagtttgtagaaacgcaaaaaggccatccgtcaggatggccttctgcttagtttgatgcctggcagtttatggcgggcgtcctgcccgccaccctccgggccgttgcttcacaacgttcaaatccgctcccggcggatttgtcctactc…
pENTR L3-L2	3O	LA201	P2A-eCFP + WPRE	1468	4023	13.2759	ctttcctgcgttatcccctgattctgtggataaccgtattaccgcctttgagtgagctgataccgctcgccgcagccgaacgaccgagcgcagcgagtcagtgagcgaggaagcggaagagcgcccaatacgcaaaccgcctctccccgcgcgttggccgattcattaatgcagctggcacgacaggtttcccgactggaaagcgggcagtgagcgcaacgcaattaatacgcgtaccgctagccaggaagagtttgtagaaacgcaaaaaggccatccgtcaggatggccttctgcttagtttgatgcctggcagtttatggcgggcgtcctgcccgccaccctccgggccgttgcttcacaacgttcaaatccgctcccggcggatttgtcctactc…
pENTR L3-L2	3O	LD001	eYFP + WPRE	1405	3960	13.068	ctttcctgcgttatcccctgattctgtggataaccgtattaccgcctttgagtgagctgataccgctcgccgcagccgaacgaccgagcgcagcgagtcagtgagcgaggaagcggaagagcgcccaatacgcaaaccgcctctccccgcgcgttggccgattcattaatgcagctggcacgacaggtttcccgactggaaagcgggcagtgagcgcaacgcaattaatacgcgtaccgctagccaggaagagtttgtagaaacgcaaaaaggccatccgtcaggatggccttctgcttagtttgatgcctggcagtttatggcgggcgtcctgcccgccaccctccgggccgttgcttcacaacgttcaaatccgctcccggcggatttgtcctactc…
pENTR L3-L2	3O	LA102	P2A-eYFP + WPRE	1468	4023	13.2759	ctttcctgcgttatcccctgattctgtggataaccgtattaccgcctttgagtgagctgataccgctcgccgcagccgaacgaccgagcgcagcgagtcagtgagcgaggaagcggaagagcgcccaatacgcaaaccgcctctccccgcgcgttggccgattcattaatgcagctggcacgacaggtttcccgactggaaagcgggcagtgagcgcaacgcaattaatacgcgtaccgctagccaggaagagtttgtagaaacgcaaaaaggccatccgtcaggatggccttctgcttagtttgatgcctggcagtttatggcgggcgtcctgcccgccaccctccgggccgttgcttcacaacgttcaaatccgctcccggcggatttgtcctactc…
pENTR L3-L2	3P	KZ301	P2A-Blast + polyA	732	3287	10.8471	ctttcctgcgttatcccctgattctgtggataaccgtattaccgcctttgagtgagctgataccgctcgccgcagccgaacgaccgagcgcagcgagtcagtgagcgaggaagcggaagagcgcccaatacgcaaaccgcctctccccgcgcgttggccgattcattaatgcagctggcacgacaggtttcccgactggaaagcgggcagtgagcgcaacgcaattaatacgcgtaccgctagccaggaagagtttgtagaaacgcaaaaaggccatccgtcaggatggccttctgcttagtttgatgcctggcagtttatggcgggcgtcctgcccgccaccctccgggccgttgcttcacaacgttcaaatccgctcccggcggatttgtcctactc…
pENTR L3-L2	3P	KZ501	P2A-Puro + polyA	933	3488	11.5104	ctttcctgcgttatcccctgattctgtggataaccgtattaccgcctttgagtgagctgataccgctcgccgcagccgaacgaccgagcgcagcgagtcagtgagcgaggaagcggaagagcgcccaatacgcaaaccgcctctccccgcgcgttggccgattcattaatgcagctggcacgacaggtttcccgactggaaagcgggcagtgagcgcaacgcaattaatacgcgtaccgctagccaggaagagtttgtagaaacgcaaaaaggccatccgtcaggatggccttctgcttagtttgatgcctggcagtttatggcgggcgtcctgcccgccaccctccgggccgttgcttcacaacgttcaaatccgctcccggcggatttgtcctactc…
pENTR L3-L2	3P	KZ401	P2A-Neo + polyA	1128	3683	12.1539	ctttcctgcgttatcccctgattctgtggataaccgtattaccgcctttgagtgagctgataccgctcgccgcagccgaacgaccgagcgcagcgagtcagtgagcgaggaagcggaagagcgcccaatacgcaaaccgcctctccccgcgcgttggccgattcattaatgcagctggcacgacaggtttcccgactggaaagcgggcagtgagcgcaacgcaattaatacgcgtaccgctagccaggaagagtttgtagaaacgcaaaaaggccatccgtcaggatggccttctgcttagtttgatgcctggcagtttatggcgggcgtcctgcccgccaccctccgggccgttgcttcacaacgttcaaatccgctcccggcggatttgtcctactc…
pENTR L3-L2	3P	KZ201	P2A-Hygro + polyA	1371	3926	12.9558	ctttcctgcgttatcccctgattctgtggataaccgtattaccgcctttgagtgagctgataccgctcgccgcagccgaacgaccgagcgcagcgagtcagtgagcgaggaagcggaagagcgcccaatacgcaaaccgcctctccccgcgcgttggccgattcattaatgcagctggcacgacaggtttcccgactggaaagcgggcagtgagcgcaacgcaattaatacgcgtaccgctagccaggaagagtttgtagaaacgcaaaaaggccatccgtcaggatggccttctgcttagtttgatgcctggcagtttatggcgggcgtcctgcccgccaccctccgggccgttgcttcacaacgttcaaatccgctcccggcggatttgtcctactc…
pENTR L3-L2	3P	KZ601	P2A-Zeo + polyA	708	3263	10.7679	ctttcctgcgttatcccctgattctgtggataaccgtattaccgcctttgagtgagctgataccgctcgccgcagccgaacgaccgagcgcagcgagtcagtgagcgaggaagcggaagagcgcccaatacgcaaaccgcctctccccgcgcgttggccgattcattaatgcagctggcacgacaggtttcccgactggaaagcgggcagtgagcgcaacgcaattaatacgcgtaccgctagccaggaagagtttgtagaaacgcaaaaaggccatccgtcaggatggccttctgcttagtttgatgcctggcagtttatggcgggcgtcctgcccgccaccctccgggccgttgcttcacaacgttcaaatccgctcccggcggatttgtcctactc…
pENTR L3-L2	3P	LA401	P2A-Blast + WPRE	1147	3702	12.2166	ctttcctgcgttatcccctgattctgtggataaccgtattaccgcctttgagtgagctgataccgctcgccgcagccgaacgaccgagcgcagcgagtcagtgagcgaggaagcggaagagcgcccaatacgcaaaccgcctctccccgcgcgttggccgattcattaatgcagctggcacgacaggtttcccgactggaaagcgggcagtgagcgcaacgcaattaatacgcgtaccgctagccaggaagagtttgtagaaacgcaaaaaggccatccgtcaggatggccttctgcttagtttgatgcctggcagtttatggcgggcgtcctgcccgccaccctccgggccgttgcttcacaacgttcaaatccgctcccggcggatttgtcctactc…
pENTR L3-L2	3P	LA601	P2A-Puro + WPRE	1348	3903	12.8799	ctttcctgcgttatcccctgattctgtggataaccgtattaccgcctttgagtgagctgataccgctcgccgcagccgaacgaccgagcgcagcgagtcagtgagcgaggaagcggaagagcgcccaatacgcaaaccgcctctccccgcgcgttggccgattcattaatgcagctggcacgacaggtttcccgactggaaagcgggcagtgagcgcaacgcaattaatacgcgtaccgctagccaggaagagtttgtagaaacgcaaaaaggccatccgtcaggatggccttctgcttagtttgatgcctggcagtttatggcgggcgtcctgcccgccaccctccgggccgttgcttcacaacgttcaaatccgctcccggcggatttgtcctactc…
pENTR L3-L2	3P	LA501	P2A-Neo + WPRE	1543	4098	13.5234	ctttcctgcgttatcccctgattctgtggataaccgtattaccgcctttgagtgagctgataccgctcgccgcagccgaacgaccgagcgcagcgagtcagtgagcgaggaagcggaagagcgcccaatacgcaaaccgcctctccccgcgcgttggccgattcattaatgcagctggcacgacaggtttcccgactggaaagcgggcagtgagcgcaacgcaattaatacgcgtaccgctagccaggaagagtttgtagaaacgcaaaaaggccatccgtcaggatggccttctgcttagtttgatgcctggcagtttatggcgggcgtcctgcccgccaccctccgggccgttgcttcacaacgttcaaatccgctcccggcggatttgtcctactc…
pENTR L3-L2	3P	LA301	P2A-Hygro + WPRE	1786	4341	14.3253	ctttcctgcgttatcccctgattctgtggataaccgtattaccgcctttgagtgagctgataccgctcgccgcagccgaacgaccgagcgcagcgagtcagtgagcgaggaagcggaagagcgcccaatacgcaaaccgcctctccccgcgcgttggccgattcattaatgcagctggcacgacaggtttcccgactggaaagcgggcagtgagcgcaacgcaattaatacgcgtaccgctagccaggaagagtttgtagaaacgcaaaaaggccatccgtcaggatggccttctgcttagtttgatgcctggcagtttatggcgggcgtcctgcccgccaccctccgggccgttgcttcacaacgttcaaatccgctcccggcggatttgtcctactc…
pENTR L3-L2	3P	LA701	P2A-Zeo + WPRE	1123	3678	12.1374	ctttcctgcgttatcccctgattctgtggataaccgtattaccgcctttgagtgagctgataccgctcgccgcagccgaacgaccgagcgcagcgagtcagtgagcgaggaagcggaagagcgcccaatacgcaaaccgcctctccccgcgcgttggccgattcattaatgcagctggcacgacaggtttcccgactggaaagcgggcagtgagcgcaacgcaattaatacgcgtaccgctagccaggaagagtttgtagaaacgcaaaaaggccatccgtcaggatggccttctgcttagtttgatgcctggcagtttatggcgggcgtcctgcccgccaccctccgggccgttgcttcacaacgttcaaatccgctcccggcggatttgtcctactc…
pENTR L3-L2	3Q	KK501	FKBP Degron Domain + polyA	582	3137	10.3521	ctttcctgcgttatcccctgattctgtggataaccgtattaccgcctttgagtgagctgataccgctcgccgcagccgaacgaccgagcgcagcgagtcagtgagcgaggaagcggaagagcgcccaatacgcaaaccgcctctccccgcgcgttggccgattcattaatgcagctggcacgacaggtttcccgactggaaagcgggcagtgagcgcaacgcaattaatacgcgtaccgctagccaggaagagtttgtagaaacgcaaaaaggccatccgtcaggatggccttctgcttagtttgatgcctggcagtttatggcgggcgtcctgcccgccaccctccgggccgttgcttcacaacgttcaaatccgctcccggcggatttgtcctactc…
pENTR L3-L2	3Q	KK601	ecDHFR Degron Domain + polyA	735	3290	10.857	ctttcctgcgttatcccctgattctgtggataaccgtattaccgcctttgagtgagctgataccgctcgccgcagccgaacgaccgagcgcagcgagtcagtgagcgaggaagcggaagagcgcccaatacgcaaaccgcctctccccgcgcgttggccgattcattaatgcagctggcacgacaggtttcccgactggaaagcgggcagtgagcgcaacgcaattaatacgcgtaccgctagccaggaagagtttgtagaaacgcaaaaaggccatccgtcaggatggccttctgcttagtttgatgcctggcagtttatggcgggcgtcctgcccgccaccctccgggccgttgcttcacaacgttcaaatccgctcccggcggatttgtcctactc…
pENTR L3-L2	3Q	KZ701	AID + polyA	477	3032	10.0056	ctttcctgcgttatcccctgattctgtggataaccgtattaccgcctttgagtgagctgataccgctcgccgcagccgaacgaccgagcgcagcgagtcagtgagcgaggaagcggaagagcgcccaatacgcaaaccgcctctccccgcgcgttggccgattcattaatgcagctggcacgacaggtttcccgactggaaagcgggcagtgagcgcaacgcaattaatacgcgtaccgctagccaggaagagtttgtagaaacgcaaaaaggccatccgtcaggatggccttctgcttagtttgatgcctggcagtttatggcgggcgtcctgcccgccaccctccgggccgttgcttcacaacgttcaaatccgctcccggcggatttgtcctactc…
pENTR L3-L2	3Q	KN401	FKBP Degron Domain + WPRE	997	3552	11.7216	ctttcctgcgttatcccctgattctgtggataaccgtattaccgcctttgagtgagctgataccgctcgccgcagccgaacgaccgagcgcagcgagtcagtgagcgaggaagcggaagagcgcccaatacgcaaaccgcctctccccgcgcgttggccgattcattaatgcagctggcacgacaggtttcccgactggaaagcgggcagtgagcgcaacgcaattaatacgcgtaccgctagccaggaagagtttgtagaaacgcaaaaaggccatccgtcaggatggccttctgcttagtttgatgcctggcagtttatggcgggcgtcctgcccgccaccctccgggccgttgcttcacaacgttcaaatccgctcccggcggatttgtcctactc…
pENTR L3-L2	3Q	KN501	ecDHFR Degron Domain + WPRE	1150	3705	12.2265	ctttcctgcgttatcccctgattctgtggataaccgtattaccgcctttgagtgagctgataccgctcgccgcagccgaacgaccgagcgcagcgagtcagtgagcgaggaagcggaagagcgcccaatacgcaaaccgcctctccccgcgcgttggccgattcattaatgcagctggcacgacaggtttcccgactggaaagcgggcagtgagcgcaacgcaattaatacgcgtaccgctagccaggaagagtttgtagaaacgcaaaaaggccatccgtcaggatggccttctgcttagtttgatgcctggcagtttatggcgggcgtcctgcccgccaccctccgggccgttgcttcacaacgttcaaatccgctcccggcggatttgtcctactc…
pENTR L3-L2	3Q	LA802	AID + WPRE	892	3447	11.3751	ctttcctgcgttatcccctgattctgtggataaccgtattaccgcctttgagtgagctgataccgctcgccgcagccgaacgaccgagcgcagcgagtcagtgagcgaggaagcggaagagcgcccaatacgcaaaccgcctctccccgcgcgttggccgattcattaatgcagctggcacgacaggtttcccgactggaaagcgggcagtgagcgcaacgcaattaatacgcgtaccgctagccaggaagagtttgtagaaacgcaaaaaggccatccgtcaggatggccttctgcttagtttgatgcctggcagtttatggcgggcgtcctgcccgccaccctccgggccgttgcttcacaacgttcaaatccgctcccggcggatttgtcctactc…
pENTR L3-L2	3R	IY001	BioID2 + polyA	985	3540	11.682	ctttcctgcgttatcccctgattctgtggataaccgtattaccgcctttgagtgagctgataccgctcgccgcagccgaacgaccgagcgcagcgagtcagtgagcgaggaagcggaagagcgcccaatacgcaaaccgcctctccccgcgcgttggccgattcattaatgcagctggcacgacaggtttcccgactggaaagcgggcagtgagcgcaacgcaattaatacgcgtaccgctagccaggaagagtttgtagaaacgcaaaaaggccatccgtcaggatggccttctgcttagtttgatgcctggcagtttatggcgggcgtcctgcccgccaccctccgggccgttgcttcacaacgttcaaatccgctcccggcggatttgtcctactc…
pENTR L3-L2	3R	IY202	APEX2 + polyA	1018	3573	11.7909	ctttcctgcgttatcccctgattctgtggataaccgtattaccgcctttgagtgagctgataccgctcgccgcagccgaacgaccgagcgcagcgagtcagtgagcgaggaagcggaagagcgcccaatacgcaaaccgcctctccccgcgcgttggccgattcattaatgcagctggcacgacaggtttcccgactggaaagcgggcagtgagcgcaacgcaattaatacgcgtaccgctagccaggaagagtttgtagaaacgcaaaaaggccatccgtcaggatggccttctgcttagtttgatgcctggcagtttatggcgggcgtcctgcccgccaccctccgggccgttgcttcacaacgttcaaatccgctcccggcggatttgtcctactc…
pENTR L3-L2	3R	JD404	BioID2 + WPRE	1400	3955	13.0515	ctttcctgcgttatcccctgattctgtggataaccgtattaccgcctttgagtgagctgataccgctcgccgcagccgaacgaccgagcgcagcgagtcagtgagcgaggaagcggaagagcgcccaatacgcaaaccgcctctccccgcgcgttggccgattcattaatgcagctggcacgacaggtttcccgactggaaagcgggcagtgagcgcaacgcaattaatacgcgtaccgctagccaggaagagtttgtagaaacgcaaaaaggccatccgtcaggatggccttctgcttagtttgatgcctggcagtttatggcgggcgtcctgcccgccaccctccgggccgttgcttcacaacgttcaaatccgctcccggcggatttgtcctactc…
pENTR L3-L2	3R	JD602	APEX2 + WPRE	1433	3988	13.1604	ctttcctgcgttatcccctgattctgtggataaccgtattaccgcctttgagtgagctgataccgctcgccgcagccgaacgaccgagcgcagcgagtcagtgagcgaggaagcggaagagcgcccaatacgcaaaccgcctctccccgcgcgttggccgattcattaatgcagctggcacgacaggtttcccgactggaaagcgggcagtgagcgcaacgcaattaatacgcgtaccgctagccaggaagagtttgtagaaacgcaaaaaggccatccgtcaggatggccttctgcttagtttgatgcctggcagtttatggcgggcgtcctgcccgccaccctccgggccgttgcttcacaacgttcaaatccgctcccggcggatttgtcctactc…
pENTR L3-L2	3S	IR904	polyA + CMV-eGFP-P2A-TETa-polyA	2911	5466	18.0378	ctttcctgcgttatcccctgattctgtggataaccgtattaccgcctttgagtgagctgataccgctcgccgcagccgaacgaccgagcgcagcgagtcagtgagcgaggaagcggaagagcgcccaatacgcaaaccgcctctccccgcgcgttggccgattcattaatgcagctggcacgacaggtttcccgactggaaagcgggcagtgagcgcaacgcaattaatacgcgtaccgctagccaggaagagtttgtagaaacgcaaaaaggccatccgtcaggatggccttctgcttagtttgatgcctggcagtttatggcgggcgtcctgcccgccaccctccgggccgttgcttcacaacgttcaaatccgctcccggcggatttgtcctactc…
pENTR L3-L2	3S	KA801	HA epitope tag-polyA + CMV-eGFP-P2A-TETa-polyA	2936	5491	18.1203	ctttcctgcgttatcccctgattctgtggataaccgtattaccgcctttgagtgagctgataccgctcgccgcagccgaacgaccgagcgcagcgagtcagtgagcgaggaagcggaagagcgcccaatacgcaaaccgcctctccccgcgcgttggccgattcattaatgcagctggcacgacaggtttcccgactggaaagcgggcagtgagcgcaacgcaattaatacgcgtaccgctagccaggaagagtttgtagaaacgcaaaaaggccatccgtcaggatggccttctgcttagtttgatgcctggcagtttatggcgggcgtcctgcccgccaccctccgggccgttgcttcacaacgttcaaatccgctcccggcggatttgtcctactc…
pENTR L3-L2	3S	KA501	polyA + CMV-TETa-polyA	2116	4671	15.4143	ctttcctgcgttatcccctgattctgtggataaccgtattaccgcctttgagtgagctgataccgctcgccgcagccgaacgaccgagcgcagcgagtcagtgagcgaggaagcggaagagcgcccaatacgcaaaccgcctctccccgcgcgttggccgattcattaatgcagctggcacgacaggtttcccgactggaaagcgggcagtgagcgcaacgcaattaatacgcgtaccgctagccaggaagagtttgtagaaacgcaaaaaggccatccgtcaggatggccttctgcttagtttgatgcctggcagtttatggcgggcgtcctgcccgccaccctccgggccgttgcttcacaacgttcaaatccgctcccggcggatttgtcctactc…
pENTR L3-L2	3S	KO602	HA epitope tag-polyA + CMV-TETa-polyA	2141	4696	15.4968	ctttcctgcgttatcccctgattctgtggataaccgtattaccgcctttgagtgagctgataccgctcgccgcagccgaacgaccgagcgcagcgagtcagtgagcgaggaagcggaagagcgcccaatacgcaaaccgcctctccccgcgcgttggccgattcattaatgcagctggcacgacaggtttcccgactggaaagcgggcagtgagcgcaacgcaattaatacgcgtaccgctagccaggaagagtttgtagaaacgcaaaaaggccatccgtcaggatggccttctgcttagtttgatgcctggcagtttatggcgggcgtcctgcccgccaccctccgggccgttgcttcacaacgttcaaatccgctcccggcggatttgtcctactc…
pENTR L3-L2	3S	JN511	polyA + EF1a-eGFP-P2A-TETa-polyA	3544	6099	20.1267	ctttcctgcgttatcccctgattctgtggataaccgtattaccgcctttgagtgagctgataccgctcgccgcagccgaacgaccgagcgcagcgagtcagtgagcgaggaagcggaagagcgcccaatacgcaaaccgcctctccccgcgcgttggccgattcattaatgcagctggcacgacaggtttcccgactggaaagcgggcagtgagcgcaacgcaattaatacgcgtaccgctagccaggaagagtttgtagaaacgcaaaaaggccatccgtcaggatggccttctgcttagtttgatgcctggcagtttatggcgggcgtcctgcccgccaccctccgggccgttgcttcacaacgttcaaatccgctcccggcggatttgtcctactc…
pENTR L3-L2	3S	KA901	HA epitope tag-polyA + EF1a-eGFP-P2A-TETa-polyA	3569	6124	20.2092	ctttcctgcgttatcccctgattctgtggataaccgtattaccgcctttgagtgagctgataccgctcgccgcagccgaacgaccgagcgcagcgagtcagtgagcgaggaagcggaagagcgcccaatacgcaaaccgcctctccccgcgcgttggccgattcattaatgcagctggcacgacaggtttcccgactggaaagcgggcagtgagcgcaacgcaattaatacgcgtaccgctagccaggaagagtttgtagaaacgcaaaaaggccatccgtcaggatggccttctgcttagtttgatgcctggcagtttatggcgggcgtcctgcccgccaccctccgggccgttgcttcacaacgttcaaatccgctcccggcggatttgtcctactc…
pENTR L3-L2	3S	KA601	polyA + EF1a-TETa-polyA	2749	5304	17.5032	ctttcctgcgttatcccctgattctgtggataaccgtattaccgcctttgagtgagctgataccgctcgccgcagccgaacgaccgagcgcagcgagtcagtgagcgaggaagcggaagagcgcccaatacgcaaaccgcctctccccgcgcgttggccgattcattaatgcagctggcacgacaggtttcccgactggaaagcgggcagtgagcgcaacgcaattaatacgcgtaccgctagccaggaagagtttgtagaaacgcaaaaaggccatccgtcaggatggccttctgcttagtttgatgcctggcagtttatggcgggcgtcctgcccgccaccctccgggccgttgcttcacaacgttcaaatccgctcccggcggatttgtcctactc…
pENTR L3-L2	3S	KO701	HA epitope tag-polyA + EF1a-TETa-polyA	2774	5329	17.5857	ctttcctgcgttatcccctgattctgtggataaccgtattaccgcctttgagtgagctgataccgctcgccgcagccgaacgaccgagcgcagcgagtcagtgagcgaggaagcggaagagcgcccaatacgcaaaccgcctctccccgcgcgttggccgattcattaatgcagctggcacgacaggtttcccgactggaaagcgggcagtgagcgcaacgcaattaatacgcgtaccgctagccaggaagagtttgtagaaacgcaaaaaggccatccgtcaggatggccttctgcttagtttgatgcctggcagtttatggcgggcgtcctgcccgccaccctccgggccgttgcttcacaacgttcaaatccgctcccggcggatttgtcctactc…
pENTR L3-L2	3S	IG806	polyA + RIP-eGFP-P2A-TETa-polyA	2735	5290	17.457	ctttcctgcgttatcccctgattctgtggataaccgtattaccgcctttgagtgagctgataccgctcgccgcagccgaacgaccgagcgcagcgagtcagtgagcgaggaagcggaagagcgcccaatacgcaaaccgcctctccccgcgcgttggccgattcattaatgcagctggcacgacaggtttcccgactggaaagcgggcagtgagcgcaacgcaattaatacgcgtaccgctagccaggaagagtttgtagaaacgcaaaaaggccatccgtcaggatggccttctgcttagtttgatgcctggcagtttatggcgggcgtcctgcccgccaccctccgggccgttgcttcacaacgttcaaatccgctcccggcggatttgtcctactc…
pENTR L3-L2	3S	KA701	HA epitope tag-polyA + RIP-eGFP-P2A-TETa-polyA	2760	5315	17.5395	ctttcctgcgttatcccctgattctgtggataaccgtattaccgcctttgagtgagctgataccgctcgccgcagccgaacgaccgagcgcagcgagtcagtgagcgaggaagcggaagagcgcccaatacgcaaaccgcctctccccgcgcgttggccgattcattaatgcagctggcacgacaggtttcccgactggaaagcgggcagtgagcgcaacgcaattaatacgcgtaccgctagccaggaagagtttgtagaaacgcaaaaaggccatccgtcaggatggccttctgcttagtttgatgcctggcagtttatggcgggcgtcctgcccgccaccctccgggccgttgcttcacaacgttcaaatccgctcccggcggatttgtcctactc…
pENTR L3-L2	3S	KA401	polyA + RIP-TETa-polyA	1940	4495	14.8335	ctttcctgcgttatcccctgattctgtggataaccgtattaccgcctttgagtgagctgataccgctcgccgcagccgaacgaccgagcgcagcgagtcagtgagcgaggaagcggaagagcgcccaatacgcaaaccgcctctccccgcgcgttggccgattcattaatgcagctggcacgacaggtttcccgactggaaagcgggcagtgagcgcaacgcaattaatacgcgtaccgctagccaggaagagtttgtagaaacgcaaaaaggccatccgtcaggatggccttctgcttagtttgatgcctggcagtttatggcgggcgtcctgcccgccaccctccgggccgttgcttcacaacgttcaaatccgctcccggcggatttgtcctactc…
pENTR L3-L2	3S	KO502	HA epitope tag-polyA + RIP-TETa-polyA	1965	4520	14.916	ctttcctgcgttatcccctgattctgtggataaccgtattaccgcctttgagtgagctgataccgctcgccgcagccgaacgaccgagcgcagcgagtcagtgagcgaggaagcggaagagcgcccaatacgcaaaccgcctctccccgcgcgttggccgattcattaatgcagctggcacgacaggtttcccgactggaaagcgggcagtgagcgcaacgcaattaatacgcgtaccgctagccaggaagagtttgtagaaacgcaaaaaggccatccgtcaggatggccttctgcttagtttgatgcctggcagtttatggcgggcgtcctgcccgccaccctccgggccgttgcttcacaacgttcaaatccgctcccggcggatttgtcctactc…

## Sheet: Sup_Table_2_pMAGIC_pENTR
Supplemental Table 2: pMAGIC components. Comprehensive list of the 32 plasmids that comprise pMAGIC. For each plasmid, information pertaining to the pENTR variant, location in the manuscript, element cloned, insert size, overall size of the plasmid, as well as plasmid mass equivalent to 5 fmol to aid LR recombination reaction calculations. Entire plasmid sequence is also provided. It should be no…
pENTR	Figure	Newgard Lab ID	Element	Insert Size (bps)	Total Size (bps)	5 fmol = X ng	Sequence
pENTR L1-R5	6C	LF901	mU6-SaCas9 gRNA	443	3049	10.0617	ctttcctgcgttatcccctgattctgtggataaccgtattaccgcctttgagtgagctgataccgctcgccgcagccgaacgaccgagcgcagcgagtcagtgagcgaggaagcggaagagcgcccaatacgcaaaccgcctctccccgcgcgttggccgattcattaatgcagctggcacgacaggtttcccgactggaaagcgggcagtgagcgcaacgcaattaatacgcgtaccgctagccaggaagagtttgtagaaacgcaaaaaggccatccgtcaggatggccttctgcttagtttgatgcctggcagtttatggcgggcgtcctgcccgccaccctccgggccgttgcttcacaacgttcaaatccgctcccggcggatttgtcctactc…
pENTR L1-R5	6C	JJ802	hU6-SaCas9 gRNA	377	2983	9.8439	ctttcctgcgttatcccctgattctgtggataaccgtattaccgcctttgagtgagctgataccgctcgccgcagccgaacgaccgagcgcagcgagtcagtgagcgaggaagcggaagagcgcccaatacgcaaaccgcctctccccgcgcgttggccgattcattaatgcagctggcacgacaggtttcccgactggaaagcgggcagtgagcgcaacgcaattaatacgcgtaccgctagccaggaagagtttgtagaaacgcaaaaaggccatccgtcaggatggccttctgcttagtttgatgcctggcagtttatggcgggcgtcctgcccgccaccctccgggccgttgcttcacaacgttcaaatccgctcccggcggatttgtcctactc…
pENTR L1-R5	6C	KB501	hU6-SaCas9 gRNA + CMV	1166	3772	12.4476	ctttcctgcgttatcccctgattctgtggataaccgtattaccgcctttgagtgagctgataccgctcgccgcagccgaacgaccgagcgcagcgagtcagtgagcgaggaagcggaagagcgcccaatacgcaaaccgcctctccccgcgcgttggccgattcattaatgcagctggcacgacaggtttcccgactggaaagcgggcagtgagcgcaacgcaattaatacgcgtaccgctagccaggaagagtttgtagaaacgcaaaaaggccatccgtcaggatggccttctgcttagtttgatgcctggcagtttatggcgggcgtcctgcccgccaccctccgggccgttgcttcacaacgttcaaatccgctcccggcggatttgtcctactc…
pENTR L1-R5	6C	KZ801	hU6-SaCas9 gRNA + EF1a	1627	4233	13.9689	ctttcctgcgttatcccctgattctgtggataaccgtattaccgcctttgagtgagctgataccgctcgccgcagccgaacgaccgagcgcagcgagtcagtgagcgaggaagcggaagagcgcccaatacgcaaaccgcctctccccgcgcgttggccgattcattaatgcagctggcacgacaggtttcccgactggaaagcgggcagtgagcgcaacgcaattaatacgcgtaccgctagccaggaagagtttgtagaaacgcaaaaaggccatccgtcaggatggccttctgcttagtttgatgcctggcagtttatggcgggcgtcctgcccgccaccctccgggccgttgcttcacaacgttcaaatccgctcccggcggatttgtcctactc…
pENTR L1-R5	6C	JI601	hU6-SaCas9 gRNA + RIP	838	3444	11.3652	ctttcctgcgttatcccctgattctgtggataaccgtattaccgcctttgagtgagctgataccgctcgccgcagccgaacgaccgagcgcagcgagtcagtgagcgaggaagcggaagagcgcccaatacgcaaaccgcctctccccgcgcgttggccgattcattaatgcagctggcacgacaggtttcccgactggaaagcgggcagtgagcgcaacgcaattaatacgcgtaccgctagccaggaagagtttgtagaaacgcaaaaaggccatccgtcaggatggccttctgcttagtttgatgcctggcagtttatggcgggcgtcctgcccgccaccctccgggccgttgcttcacaacgttcaaatccgctcccggcggatttgtcctactc…
pENTR L1-R5	S-5B	LG002	mU6-xCas9(3.7) gRNA	446	3052	10.0716	ctttcctgcgttatcccctgattctgtggataaccgtattaccgcctttgagtgagctgataccgctcgccgcagccgaacgaccgagcgcagcgagtcagtgagcgaggaagcggaagagcgcccaatacgcaaaccgcctctccccgcgcgttggccgattcattaatgcagctggcacgacaggtttcccgactggaaagcgggcagtgagcgcaacgcaattaatacgcgtaccgctagccaggaagagtttgtagaaacgcaaaaaggccatccgtcaggatggccttctgcttagtttgatgcctggcagtttatggcgggcgtcctgcccgccaccctccgggccgttgcttcacaacgttcaaatccgctcccggcggatttgtcctactc…
pENTR L1-R5	S-5B	LF701	hU6-xCas9(3.7) gRNA	387	2993	9.8769	ctttcctgcgttatcccctgattctgtggataaccgtattaccgcctttgagtgagctgataccgctcgccgcagccgaacgaccgagcgcagcgagtcagtgagcgaggaagcggaagagcgcccaatacgcaaaccgcctctccccgcgcgttggccgattcattaatgcagctggcacgacaggtttcccgactggaaagcgggcagtgagcgcaacgcaattaatacgcgtaccgctagccaggaagagtttgtagaaacgcaaaaaggccatccgtcaggatggccttctgcttagtttgatgcctggcagtttatggcgggcgtcctgcccgccaccctccgggccgttgcttcacaacgttcaaatccgctcccggcggatttgtcctactc…
pENTR L5-L4	6D	KB701	hU6-SaCas9 gRNA + CMV	1162	3716	12.2628	ctttcctgcgttatcccctgattctgtggataaccgtattaccgcctttgagtgagctgataccgctcgccgcagccgaacgaccgagcgcagcgagtcagtgagcgaggaagcggaagagcgcccaatacgcaaaccgcctctccccgcgcgttggccgattcattaatgcagctggcacgacaggtttcccgactggaaagcgggcagtgagcgcaacgcaattaatacgcgtaccgctagccaggaagagtttgtagaaacgcaaaaaggccatccgtcaggatggccttctgcttagtttgatgcctggcagtttatggcgggcgtcctgcccgccaccctccgggccgttgcttcacaacgttcaaatccgctcccggcggatttgtcctactc…
pENTR L5-L4	6D	KB601	hU6-SaCas9 gRNA + EF1a	1624	4178	13.7874	ctttcctgcgttatcccctgattctgtggataaccgtattaccgcctttgagtgagctgataccgctcgccgcagccgaacgaccgagcgcagcgagtcagtgagcgaggaagcggaagagcgcccaatacgcaaaccgcctctccccgcgcgttggccgattcattaatgcagctggcacgacaggtttcccgactggaaagcgggcagtgagcgcaacgcaattaatacgcgtaccgctagccaggaagagtttgtagaaacgcaaaaaggccatccgtcaggatggccttctgcttagtttgatgcctggcagtttatggcgggcgtcctgcccgccaccctccgggccgttgcttcacaacgttcaaatccgctcccggcggatttgtcctactc…
pENTR L5-L4	6D	JI702	hU6-SaCas9 gRNA + RIP	835	3389	11.1837	ctttcctgcgttatcccctgattctgtggataaccgtattaccgcctttgagtgagctgataccgctcgccgcagccgaacgaccgagcgcagcgagtcagtgagcgaggaagcggaagagcgcccaatacgcaaaccgcctctccccgcgcgttggccgattcattaatgcagctggcacgacaggtttcccgactggaaagcgggcagtgagcgcaacgcaattaatacgcgtaccgctagccaggaagagtttgtagaaacgcaaaaaggccatccgtcaggatggccttctgcttagtttgatgcctggcagtttatggcgggcgtcctgcccgccaccctccgggccgttgcttcacaacgttcaaatccgctcccggcggatttgtcctactc…
pENTR R4-R3	6B	IA201	Sa-dCas9open	3267	5931	19.5723	ctttcctgcgttatcccctgattctgtggataaccgtattaccgcctttgagtgagctgataccgctcgccgcagccgaacgaccgagcgcagcgagtcagtgagcgaggaagcggaagagcgcccaatacgcaaaccgcctctccccgcgcgttggccgattcattaatgcagctggcacgacaggtttcccgactggaaagcgggcagtgagcgcaacgcaattaatacgcgtaccgctagccaggaagagtttgtagaaacgcaaaaaggccatccgtcaggatggccttctgcttagtttgatgcctggcagtttatggcgggcgtcctgcccgccaccctccgggccgttgcttcacaacgttcaaatccgctcccggcggatttgtcctactc…
pENTR R4-R3	6B	IA304	Sa-dCas9/VPRopen	4863	7527	24.8391	ctttcctgcgttatcccctgattctgtggataaccgtattaccgcctttgagtgagctgataccgctcgccgcagccgaacgaccgagcgcagcgagtcagtgagcgaggaagcggaagagcgcccaatacgcaaaccgcctctccccgcgcgttggccgattcattaatgcagctggcacgacaggtttcccgactggaaagcgggcagtgagcgcaacgcaattaatacgcgtaccgctagccaggaagagtttgtagaaacgcaaaaaggccatccgtcaggatggccttctgcttagtttgatgcctggcagtttatggcgggcgtcctgcccgccaccctccgggccgttgcttcacaacgttcaaatccgctcccggcggatttgtcctactc…
pENTR R4-R3	6B	IB801	Sa-dCas9/KRABopen	3504	6168	20.3544	ctttcctgcgttatcccctgattctgtggataaccgtattaccgcctttgagtgagctgataccgctcgccgcagccgaacgaccgagcgcagcgagtcagtgagcgaggaagcggaagagcgcccaatacgcaaaccgcctctccccgcgcgttggccgattcattaatgcagctggcacgacaggtttcccgactggaaagcgggcagtgagcgcaacgcaattaatacgcgtaccgctagccaggaagagtttgtagaaacgcaaaaaggccatccgtcaggatggccttctgcttagtttgatgcctggcagtttatggcgggcgtcctgcccgccaccctccgggccgttgcttcacaacgttcaaatccgctcccggcggatttgtcctactc…
pENTR R4-R3	6B	IF311	Sa-dCas9/LSD1open	5829	8493	28.0269	ctttcctgcgttatcccctgattctgtggataaccgtattaccgcctttgagtgagctgataccgctcgccgcagccgaacgaccgagcgcagcgagtcagtgagcgaggaagcggaagagcgcccaatacgcaaaccgcctctccccgcgcgttggccgattcattaatgcagctggcacgacaggtttcccgactggaaagcgggcagtgagcgcaacgcaattaatacgcgtaccgctagccaggaagagtttgtagaaacgcaaaaaggccatccgtcaggatggccttctgcttagtttgatgcctggcagtttatggcgggcgtcctgcccgccaccctccgggccgttgcttcacaacgttcaaatccgctcccggcggatttgtcctactc…
pENTR R4-R3	6B	IF405	Sa-dCas9/p300core open	5127	7791	25.7103	ctttcctgcgttatcccctgattctgtggataaccgtattaccgcctttgagtgagctgataccgctcgccgcagccgaacgaccgagcgcagcgagtcagtgagcgaggaagcggaagagcgcccaatacgcaaaccgcctctccccgcgcgttggccgattcattaatgcagctggcacgacaggtttcccgactggaaagcgggcagtgagcgcaacgcaattaatacgcgtaccgctagccaggaagagtttgtagaaacgcaaaaaggccatccgtcaggatggccttctgcttagtttgatgcctggcagtttatggcgggcgtcctgcccgccaccctccgggccgttgcttcacaacgttcaaatccgctcccggcggatttgtcctactc…
pENTR R4-R3	6B	IP803	Sa-dCas9/Dnmt3a-3Lopen	4905	7569	24.9777	ctttcctgcgttatcccctgattctgtggataaccgtattaccgcctttgagtgagctgataccgctcgccgcagccgaacgaccgagcgcagcgagtcagtgagcgaggaagcggaagagcgcccaatacgcaaaccgcctctccccgcgcgttggccgattcattaatgcagctggcacgacaggtttcccgactggaaagcgggcagtgagcgcaacgcaattaatacgcgtaccgctagccaggaagagtttgtagaaacgcaaaaaggccatccgtcaggatggccttctgcttagtttgatgcctggcagtttatggcgggcgtcctgcccgccaccctccgggccgttgcttcacaacgttcaaatccgctcccggcggatttgtcctactc…
pENTR R4-R3	6B	IH601	Sa-Cas9open	3267	5931	19.5723	ctttcctgcgttatcccctgattctgtggataaccgtattaccgcctttgagtgagctgataccgctcgccgcagccgaacgaccgagcgcagcgagtcagtgagcgaggaagcggaagagcgcccaatacgcaaaccgcctctccccgcgcgttggccgattcattaatgcagctggcacgacaggtttcccgactggaaagcgggcagtgagcgcaacgcaattaatacgcgtaccgctagccaggaagagtttgtagaaacgcaaaaaggccatccgtcaggatggccttctgcttagtttgatgcctggcagtttatggcgggcgtcctgcccgccaccctccgggccgttgcttcacaacgttcaaatccgctcccggcggatttgtcctactc…
pENTR R4-R3	S-5A	KN701	x-dCas9(3.7)open	4212	6876	22.6908	ctttcctgcgttatcccctgattctgtggataaccgtattaccgcctttgagtgagctgataccgctcgccgcagccgaacgaccgagcgcagcgagtcagtgagcgaggaagcggaagagcgcccaatacgcaaaccgcctctccccgcgcgttggccgattcattaatgcagctggcacgacaggtttcccgactggaaagcgggcagtgagcgcaacgcaattaatacgcgtaccgctagccaggaagagtttgtagaaacgcaaaaaggccatccgtcaggatggccttctgcttagtttgatgcctggcagtttatggcgggcgtcctgcccgccaccctccgggccgttgcttcacaacgttcaaatccgctcccggcggatttgtcctactc…
pENTR R4-R3	S-5A	KN801	x-dCas9(3.7)/VPRopen	5808	8472	27.9576	ctttcctgcgttatcccctgattctgtggataaccgtattaccgcctttgagtgagctgataccgctcgccgcagccgaacgaccgagcgcagcgagtcagtgagcgaggaagcggaagagcgcccaatacgcaaaccgcctctccccgcgcgttggccgattcattaatgcagctggcacgacaggtttcccgactggaaagcgggcagtgagcgcaacgcaattaatacgcgtaccgctagccaggaagagtttgtagaaacgcaaaaaggccatccgtcaggatggccttctgcttagtttgatgcctggcagtttatggcgggcgtcctgcccgccaccctccgggccgttgcttcacaacgttcaaatccgctcccggcggatttgtcctactc…
pENTR R4-R3	S-5A	KN901	x-dCas9(3.7)/KRABopen	4449	7113	23.4729	ctttcctgcgttatcccctgattctgtggataaccgtattaccgcctttgagtgagctgataccgctcgccgcagccgaacgaccgagcgcagcgagtcagtgagcgaggaagcggaagagcgcccaatacgcaaaccgcctctccccgcgcgttggccgattcattaatgcagctggcacgacaggtttcccgactggaaagcgggcagtgagcgcaacgcaattaatacgcgtaccgctagccaggaagagtttgtagaaacgcaaaaaggccatccgtcaggatggccttctgcttagtttgatgcctggcagtttatggcgggcgtcctgcccgccaccctccgggccgttgcttcacaacgttcaaatccgctcccggcggatttgtcctactc…
pENTR R4-R3	S-5A	KQ403	x-dCas9(3.7)/LSD1open	6774	9438	31.1454	ctttcctgcgttatcccctgattctgtggataaccgtattaccgcctttgagtgagctgataccgctcgccgcagccgaacgaccgagcgcagcgagtcagtgagcgaggaagcggaagagcgcccaatacgcaaaccgcctctccccgcgcgttggccgattcattaatgcagctggcacgacaggtttcccgactggaaagcgggcagtgagcgcaacgcaattaatacgcgtaccgctagccaggaagagtttgtagaaacgcaaaaaggccatccgtcaggatggccttctgcttagtttgatgcctggcagtttatggcgggcgtcctgcccgccaccctccgggccgttgcttcacaacgttcaaatccgctcccggcggatttgtcctactc…
pENTR R4-R3	S-5A	KO001	x-dCas9(3.7)/p300core open	6072	8736	28.8288	ctttcctgcgttatcccctgattctgtggataaccgtattaccgcctttgagtgagctgataccgctcgccgcagccgaacgaccgagcgcagcgagtcagtgagcgaggaagcggaagagcgcccaatacgcaaaccgcctctccccgcgcgttggccgattcattaatgcagctggcacgacaggtttcccgactggaaagcgggcagtgagcgcaacgcaattaatacgcgtaccgctagccaggaagagtttgtagaaacgcaaaaaggccatccgtcaggatggccttctgcttagtttgatgcctggcagtttatggcgggcgtcctgcccgccaccctccgggccgttgcttcacaacgttcaaatccgctcccggcggatttgtcctactc…
pENTR R4-R3	S-5A	KO101	x-dCas9(3.7)/Dnmt3a-3Lopen	5850	8514	28.0962	ctttcctgcgttatcccctgattctgtggataaccgtattaccgcctttgagtgagctgataccgctcgccgcagccgaacgaccgagcgcagcgagtcagtgagcgaggaagcggaagagcgcccaatacgcaaaccgcctctccccgcgcgttggccgattcattaatgcagctggcacgacaggtttcccgactggaaagcgggcagtgagcgcaacgcaattaatacgcgtaccgctagccaggaagagtttgtagaaacgcaaaaaggccatccgtcaggatggccttctgcttagtttgatgcctggcagtttatggcgggcgtcctgcccgccaccctccgggccgttgcttcacaacgttcaaatccgctcccggcggatttgtcctactc…
pENTR R4-R3	S-5A	KO401	x-Cas9(3.7)open	4212	6876	22.6908	ctttcctgcgttatcccctgattctgtggataaccgtattaccgcctttgagtgagctgataccgctcgccgcagccgaacgaccgagcgcagcgagtcagtgagcgaggaagcggaagagcgcccaatacgcaaaccgcctctccccgcgcgttggccgattcattaatgcagctggcacgacaggtttcccgactggaaagcgggcagtgagcgcaacgcaattaatacgcgtaccgctagccaggaagagtttgtagaaacgcaaaaaggccatccgtcaggatggccttctgcttagtttgatgcctggcagtttatggcgggcgtcctgcccgccaccctccgggccgttgcttcacaacgttcaaatccgctcccggcggatttgtcctactc…
pENTR R4-R3	N/A	KJ901	2x NLSopen	141	2805	9.2565	ctttcctgcgttatcccctgattctgtggataaccgtattaccgcctttgagtgagctgataccgctcgccgcagccgaacgaccgagcgcagcgagtcagtgagcgaggaagcggaagagcgcccaatacgcaaaccgcctctccccgcgcgttggccgattcattaatgcagctggcacgacaggtttcccgactggaaagcgggcagtgagcgcaacgcaattaatacgcgtaccgctagccaggaagagtttgtagaaacgcaaaaaggccatccgtcaggatggccttctgcttagtttgatgcctggcagtttatggcgggcgtcctgcccgccaccctccgggccgttgcttcacaacgttcaaatccgctcccggcggatttgtcctactc…
pENTR R4-R3	N/A	KL001	2x NLS/VPRopen	1737	4401	14.5233	ctttcctgcgttatcccctgattctgtggataaccgtattaccgcctttgagtgagctgataccgctcgccgcagccgaacgaccgagcgcagcgagtcagtgagcgaggaagcggaagagcgcccaatacgcaaaccgcctctccccgcgcgttggccgattcattaatgcagctggcacgacaggtttcccgactggaaagcgggcagtgagcgcaacgcaattaatacgcgtaccgctagccaggaagagtttgtagaaacgcaaaaaggccatccgtcaggatggccttctgcttagtttgatgcctggcagtttatggcgggcgtcctgcccgccaccctccgggccgttgcttcacaacgttcaaatccgctcccggcggatttgtcctactc…
pENTR R4-R3	N/A	KL101	2x NLS/KRABopen	378	3042	10.0386	ctttcctgcgttatcccctgattctgtggataaccgtattaccgcctttgagtgagctgataccgctcgccgcagccgaacgaccgagcgcagcgagtcagtgagcgaggaagcggaagagcgcccaatacgcaaaccgcctctccccgcgcgttggccgattcattaatgcagctggcacgacaggtttcccgactggaaagcgggcagtgagcgcaacgcaattaatacgcgtaccgctagccaggaagagtttgtagaaacgcaaaaaggccatccgtcaggatggccttctgcttagtttgatgcctggcagtttatggcgggcgtcctgcccgccaccctccgggccgttgcttcacaacgttcaaatccgctcccggcggatttgtcctactc…
pENTR R4-R3	N/A	KL202	2x NLS/LSD1open	2703	5367	17.7111	ctttcctgcgttatcccctgattctgtggataaccgtattaccgcctttgagtgagctgataccgctcgccgcagccgaacgaccgagcgcagcgagtcagtgagcgaggaagcggaagagcgcccaatacgcaaaccgcctctccccgcgcgttggccgattcattaatgcagctggcacgacaggtttcccgactggaaagcgggcagtgagcgcaacgcaattaatacgcgtaccgctagccaggaagagtttgtagaaacgcaaaaaggccatccgtcaggatggccttctgcttagtttgatgcctggcagtttatggcgggcgtcctgcccgccaccctccgggccgttgcttcacaacgttcaaatccgctcccggcggatttgtcctactc…
pENTR R4-R3	N/A	KL301	2x NLS/p300core open	2001	4665	15.3945	ctttcctgcgttatcccctgattctgtggataaccgtattaccgcctttgagtgagctgataccgctcgccgcagccgaacgaccgagcgcagcgagtcagtgagcgaggaagcggaagagcgcccaatacgcaaaccgcctctccccgcgcgttggccgattcattaatgcagctggcacgacaggtttcccgactggaaagcgggcagtgagcgcaacgcaattaatacgcgtaccgctagccaggaagagtttgtagaaacgcaaaaaggccatccgtcaggatggccttctgcttagtttgatgcctggcagtttatggcgggcgtcctgcccgccaccctccgggccgttgcttcacaacgttcaaatccgctcccggcggatttgtcctactc…
pENTR R4-R3	N/A	KL401	2x NLS/Dnmt3a-3Lopen	1779	4443	14.6619	ctttcctgcgttatcccctgattctgtggataaccgtattaccgcctttgagtgagctgataccgctcgccgcagccgaacgaccgagcgcagcgagtcagtgagcgaggaagcggaagagcgcccaatacgcaaaccgcctctccccgcgcgttggccgattcattaatgcagctggcacgacaggtttcccgactggaaagcgggcagtgagcgcaacgcaattaatacgcgtaccgctagccaggaagagtttgtagaaacgcaaaaaggccatccgtcaggatggccttctgcttagtttgatgcctggcagtttatggcgggcgtcctgcccgccaccctccgggccgttgcttcacaacgttcaaatccgctcccggcggatttgtcctactc…
pENTR L3-L2	6E	JI501	3x HA epitope tag-PolyA + hU6-SaCas9 gRNA	709	3264	10.7712	ctttcctgcgttatcccctgattctgtggataaccgtattaccgcctttgagtgagctgataccgctcgccgcagccgaacgaccgagcgcagcgagtcagtgagcgaggaagcggaagagcgcccaatacgcaaaccgcctctccccgcgcgttggccgattcattaatgcagctggcacgacaggtttcccgactggaaagcgggcagtgagcgcaacgcaattaatacgcgtaccgctagccaggaagagtttgtagaaacgcaaaaaggccatccgtcaggatggccttctgcttagtttgatgcctggcagtttatggcgggcgtcctgcccgccaccctccgggccgttgcttcacaacgttcaaatccgctcccggcggatttgtcctactc…
pENTR L3-L2	S-5C	KK701	3x HA epitope tag-PolyA + hU6-xCas9(3.7) gRNA	711	3266	10.7778	ctttcctgcgttatcccctgattctgtggataaccgtattaccgcctttgagtgagctgataccgctcgccgcagccgaacgaccgagcgcagcgagtcagtgagcgaggaagcggaagagcgcccaatacgcaaaccgcctctccccgcgcgttggccgattcattaatgcagctggcacgacaggtttcccgactggaaagcgggcagtgagcgcaacgcaattaatacgcgtaccgctagccaggaagagtttgtagaaacgcaaaaaggccatccgtcaggatggccttctgcttagtttgatgcctggcagtttatggcgggcgtcctgcccgccaccctccgggccgttgcttcacaacgttcaaatccgctcccggcggatttgtcctactc…

## Sheet: Sup_Table_3_Vectors
Supplemental Table 3: pMVP pDEST Vectors. Comprehensive list of the 35 custom pMVP promoterless Gateway destination vectors (pDEST). For each vector, information pertaining to the vector type, location in the manuscript, lab ID, description, overall size of the pDEST vector, as well as plasmid mass equivalent to 10 fmol to aid LR recombination reaction calculations. In addition, the theoretical m…
Vector Type	Figure	Newgard Lab ID	Description	Theoretical Maximum Insert Size (kbs)	Total Size (bps)	10 fmol = X ng	Sequence
Ad5	3T	IQ013	pMVP/Ad-DEST	7.4 - 8.5	34625	228.525	GGGCAGGGTATAACTCACCTGACAATCAGAGGGCGAGGTATTCAGCTCAACGACGAGTCGGTGAGCTCCTCGCTTGGTCTCCGTCCGGACGGGACATTTCAGATCGGCGGCGCCGGCCGTCCTTCATTCACGCCTCGTCAGGCAATCCTAACTCTGCAGACCTCGTCCTCTGAGCCGCGCTCTGGAGGCATTGGAACTCTGCAATTTATTGAGGAGTTTGTGCCATCGGTCTACTTTAACCCCTTCTCGGGACCTCCCGGCCACTATCCGGATCAATTTATTCCTAACTTTGACGCGGTAAAGGACTCGGCGGACGGCTACGACTGAATGTTAAGTGGAGAGGCAGAGCAACTGCGCCTGAAACACCTGGTCCACTGTCGCCGCCACAAGTGCTTTGCC…
Ad5	3T	JC001	pMVP/Ad/RGD-DEST	7.4 - 8.5	34658	228.743	GGGCAGGGTATAACTCACCTGACAATCAGAGGGCGAGGTATTCAGCTCAACGACGAGTCGGTGAGCTCCTCGCTTGGTCTCCGTCCGGACGGGACATTTCAGATCGGCGGCGCCGGCCGTCCTTCATTCACGCCTCGTCAGGCAATCCTAACTCTGCAGACCTCGTCCTCTGAGCCGCGCTCTGGAGGCATTGGAACTCTGCAATTTATTGAGGAGTTTGTGCCATCGGTCTACTTTAACCCCTTCTCGGGACCTCCCGGCCACTATCCGGATCAATTTATTCCTAACTTTGACGCGGTAAAGGACTCGGCGGACGGCTACGACTGAATGTTAAGTGGAGAGGCAGAGCAACTGCGCCTGAAACACCTGGTCCACTGTCGCCGCCACAAGTGCTTTGCC…
Ad5	3T	JC101	pMVP/Ad/PK-DEST	7.4 - 8.5	34667	228.802	GGGCAGGGTATAACTCACCTGACAATCAGAGGGCGAGGTATTCAGCTCAACGACGAGTCGGTGAGCTCCTCGCTTGGTCTCCGTCCGGACGGGACATTTCAGATCGGCGGCGCCGGCCGTCCTTCATTCACGCCTCGTCAGGCAATCCTAACTCTGCAGACCTCGTCCTCTGAGCCGCGCTCTGGAGGCATTGGAACTCTGCAATTTATTGAGGAGTTTGTGCCATCGGTCTACTTTAACCCCTTCTCGGGACCTCCCGGCCACTATCCGGATCAATTTATTCCTAACTTTGACGCGGTAAAGGACTCGGCGGACGGCTACGACTGAATGTTAAGTGGAGAGGCAGAGCAACTGCGCCTGAAACACCTGGTCCACTGTCGCCGCCACAAGTGCTTTGCC…
Ad5	3T	JH401	pMVP/Ad/RGD-PK-DEST	7.4 - 8.4	34709	229.079	GGGCAGGGTATAACTCACCTGACAATCAGAGGGCGAGGTATTCAGCTCAACGACGAGTCGGTGAGCTCCTCGCTTGGTCTCCGTCCGGACGGGACATTTCAGATCGGCGGCGCCGGCCGTCCTTCATTCACGCCTCGTCAGGCAATCCTAACTCTGCAGACCTCGTCCTCTGAGCCGCGCTCTGGAGGCATTGGAACTCTGCAATTTATTGAGGAGTTTGTGCCATCGGTCTACTTTAACCCCTTCTCGGGACCTCCCGGCCACTATCCGGATCAATTTATTCCTAACTTTGACGCGGTAAAGGACTCGGCGGACGGCTACGACTGAATGTTAAGTGGAGAGGCAGAGCAACTGCGCCTGAAACACCTGGTCCACTGTCGCCGCCACAAGTGCTTTGCC…
Ad5	3T	JC201	pMVP/Ad/5-35-DEST	8.2 - 9.3	33863	223.496	GGGCAGGGTATAACTCACCTGACAATCAGAGGGCGAGGTATTCAGCTCAACGACGAGTCGGTGAGCTCCTCGCTTGGTCTCCGTCCGGACGGGACATTTCAGATCGGCGGCGCCGGCCGTCCTTCATTCACGCCTCGTCAGGCAATCCTAACTCTGCAGACCTCGTCCTCTGAGCCGCGCTCTGGAGGCATTGGAACTCTGCAATTTATTGAGGAGTTTGTGCCATCGGTCTACTTTAACCCCTTCTCGGGACCTCCCGGCCACTATCCGGATCAATTTATTCCTAACTTTGACGCGGTAAAGGACTCGGCGGACGGCTACGACTGAATGTTAAGTGGAGAGGCAGAGCAACTGCGCCTGAAACACCTGGTCCACTGTCGCCGCCACAAGTGCTTTGCC…
Lentivirus	3U	IZ501	pMVP/Lenti-DEST	7.4	7297	48.1602	AATGTAGTCTTATGCAATACTCTTGTAGTCTTGCAACATGGTAACGATGAGTTAGCAACATGCCTTACAAGGAGAGAAAAAGCACCGTGCATGCCGATTGGTGGAAGTAAGGTGGTACGATCGTGCCTTATTAGGAAGGCAACAGACGGGTCTGACATGGATTGGACGAACCACTGAATTGCCGCATTGCAGAGATATTGTATTTAAGTGCCTAGCTCGATACATAAACGGGTCTCTCTGGTTAGACCAGATCTGAGCCTGGGAGCTCTCTGGCTAACTAGGGAACCCACTGCTTAAGCCTCAATAAAGCTTGCCTTGAGTGCTTCAAGTAGTGTGTGCCCGTCTGTTGTGTGACTCTGGTAACTAGAGATCCCTCAGACCCTTTTAGTCAGTGTGGAA…
Lentivirus	3U	IY601	pMVP/Lenti/Blast-DEST	6.6	8131	53.6646	AATGTAGTCTTATGCAATACTCTTGTAGTCTTGCAACATGGTAACGATGAGTTAGCAACATGCCTTACAAGGAGAGAAAAAGCACCGTGCATGCCGATTGGTGGAAGTAAGGTGGTACGATCGTGCCTTATTAGGAAGGCAACAGACGGGTCTGACATGGATTGGACGAACCACTGAATTGCCGCATTGCAGAGATATTGTATTTAAGTGCCTAGCTCGATACATAAACGGGTCTCTCTGGTTAGACCAGATCTGAGCCTGGGAGCTCTCTGGCTAACTAGGGAACCCACTGCTTAAGCCTCAATAAAGCTTGCCTTGAGTGCTTCAAGTAGTGTGTGCCCGTCTGTTGTGTGACTCTGGTAACTAGAGATCCCTCAGACCCTTTTAGTCAGTGTGGAA…
Lentivirus	3U	IZ401	pMVP/Lenti/Neo-DEST	6.2	8462	55.8492	AATGTAGTCTTATGCAATACTCTTGTAGTCTTGCAACATGGTAACGATGAGTTAGCAACATGCCTTACAAGGAGAGAAAAAGCACCGTGCATGCCGATTGGTGGAAGTAAGGTGGTACGATCGTGCCTTATTAGGAAGGCAACAGACGGGTCTGACATGGATTGGACGAACCACTGAATTGCCGCATTGCAGAGATATTGTATTTAAGTGCCTAGCTCGATACATAAACGGGTCTCTCTGGTTAGACCAGATCTGAGCCTGGGAGCTCTCTGGCTAACTAGGGAACCCACTGCTTAAGCCTCAATAAAGCTTGCCTTGAGTGCTTCAAGTAGTGTGTGCCCGTCTGTTGTGTGACTCTGGTAACTAGAGATCCCTCAGACCCTTTTAGTCAGTGTGGAA…
Expression	3V	JK104	pMVP-DEST	Flexible	4132	27.2712	GTGGCACTTTTCGGGGAAATGTGCGCGGAACCCCTATTTGTTTATTTTTCTAAATACATTCAAATATGTATCCGCTCATGAGACAATAACCCTGATAAATGCTTCAATAATATTGAAAAAGGAAGAGTATGAGTATTCAACATTTCCGTGTCGCCCTTATTCCCTTTTTTGCGGCATTTTGCCTTCCTGTTTTTGCTCACCCAGAAACGCTGGTGAAAGTAAAAGATGCTGAAGATCAGTTGGGTGCACGAGTGGGTTACATCGAACTGGATCTCAACAGCGGTAAGATCCTTGAGAGTTTTCGCCCCGAAGAACGTTTTCCAATGATGAGCACTTTTAAAGTTCTGCTATGTGGCGCGGTATTATCCCGTATTGACGCCGGGCAAGAGCAACTCGGTC…
Expression	3V	JL002	pMVP/eGFP-DEST	Flexible	5582	36.8412	GTGGCACTTTTCGGGGAAATGTGCGCGGAACCCCTATTTGTTTATTTTTCTAAATACATTCAAATATGTATCCGCTCATGAGACAATAACCCTGATAAATGCTTCAATAATATTGAAAAAGGAAGAGTATGAGTATTCAACATTTCCGTGTCGCCCTTATTCCCTTTTTTGCGGCATTTTGCCTTCCTGTTTTTGCTCACCCAGAAACGCTGGTGAAAGTAAAAGATGCTGAAGATCAGTTGGGTGCACGAGTGGGTTACATCGAACTGGATCTCAACAGCGGTAAGATCCTTGAGAGTTTTCGCCCCGAAGAACGTTTTCCAATGATGAGCACTTTTAAAGTTCTGCTATGTGGCGCGGTATTATCCCGTATTGACGCCGGGCAAGAGCAACTCGGTC…
Expression	3V	JL202	pMVP/mCherry-DEST	Flexible	5575	36.795	GTGGCACTTTTCGGGGAAATGTGCGCGGAACCCCTATTTGTTTATTTTTCTAAATACATTCAAATATGTATCCGCTCATGAGACAATAACCCTGATAAATGCTTCAATAATATTGAAAAAGGAAGAGTATGAGTATTCAACATTTCCGTGTCGCCCTTATTCCCTTTTTTGCGGCATTTTGCCTTCCTGTTTTTGCTCACCCAGAAACGCTGGTGAAAGTAAAAGATGCTGAAGATCAGTTGGGTGCACGAGTGGGTTACATCGAACTGGATCTCAACAGCGGTAAGATCCTTGAGAGTTTTCGCCCCGAAGAACGTTTTCCAATGATGAGCACTTTTAAAGTTCTGCTATGTGGCGCGGTATTATCCCGTATTGACGCCGGGCAAGAGCAACTCGGTC…
Expression	3V	KN206	pMVP/eCFP-DEST	Flexible	5582	36.8412	GTGGCACTTTTCGGGGAAATGTGCGCGGAACCCCTATTTGTTTATTTTTCTAAATACATTCAAATATGTATCCGCTCATGAGACAATAACCCTGATAAATGCTTCAATAATATTGAAAAAGGAAGAGTATGAGTATTCAACATTTCCGTGTCGCCCTTATTCCCTTTTTTGCGGCATTTTGCCTTCCTGTTTTTGCTCACCCAGAAACGCTGGTGAAAGTAAAAGATGCTGAAGATCAGTTGGGTGCACGAGTGGGTTACATCGAACTGGATCTCAACAGCGGTAAGATCCTTGAGAGTTTTCGCCCCGAAGAACGTTTTCCAATGATGAGCACTTTTAAAGTTCTGCTATGTGGCGCGGTATTATCCCGTATTGACGCCGGGCAAGAGCAACTCGGTC…
Expression	3V	JK305	pMVP/Blast-DEST	Flexible	5261	34.7226	GTGGCACTTTTCGGGGAAATGTGCGCGGAACCCCTATTTGTTTATTTTTCTAAATACATTCAAATATGTATCCGCTCATGAGACAATAACCCTGATAAATGCTTCAATAATATTGAAAAAGGAAGAGTATGAGTATTCAACATTTCCGTGTCGCCCTTATTCCCTTTTTTGCGGCATTTTGCCTTCCTGTTTTTGCTCACCCAGAAACGCTGGTGAAAGTAAAAGATGCTGAAGATCAGTTGGGTGCACGAGTGGGTTACATCGAACTGGATCTCAACAGCGGTAAGATCCTTGAGAGTTTTCGCCCCGAAGAACGTTTTCCAATGATGAGCACTTTTAAAGTTCTGCTATGTGGCGCGGTATTATCCCGTATTGACGCCGGGCAAGAGCAACTCGGTC…
Expression	3V	JL302	pMVP/Puro-DEST	Flexible	5462	36.0492	GTGGCACTTTTCGGGGAAATGTGCGCGGAACCCCTATTTGTTTATTTTTCTAAATACATTCAAATATGTATCCGCTCATGAGACAATAACCCTGATAAATGCTTCAATAATATTGAAAAAGGAAGAGTATGAGTATTCAACATTTCCGTGTCGCCCTTATTCCCTTTTTTGCGGCATTTTGCCTTCCTGTTTTTGCTCACCCAGAAACGCTGGTGAAAGTAAAAGATGCTGAAGATCAGTTGGGTGCACGAGTGGGTTACATCGAACTGGATCTCAACAGCGGTAAGATCCTTGAGAGTTTTCGCCCCGAAGAACGTTTTCCAATGATGAGCACTTTTAAAGTTCTGCTATGTGGCGCGGTATTATCCCGTATTGACGCCGGGCAAGAGCAACTCGGTC…
Expression	3V	JL104	pMVP/Neo-DEST	Flexible	5657	37.3362	GTGGCACTTTTCGGGGAAATGTGCGCGGAACCCCTATTTGTTTATTTTTCTAAATACATTCAAATATGTATCCGCTCATGAGACAATAACCCTGATAAATGCTTCAATAATATTGAAAAAGGAAGAGTATGAGTATTCAACATTTCCGTGTCGCCCTTATTCCCTTTTTTGCGGCATTTTGCCTTCCTGTTTTTGCTCACCCAGAAACGCTGGTGAAAGTAAAAGATGCTGAAGATCAGTTGGGTGCACGAGTGGGTTACATCGAACTGGATCTCAACAGCGGTAAGATCCTTGAGAGTTTTCGCCCCGAAGAACGTTTTCCAATGATGAGCACTTTTAAAGTTCTGCTATGTGGCGCGGTATTATCCCGTATTGACGCCGGGCAAGAGCAACTCGGTC…
Expression	3V	KJ801	pMVP/Hygro-DEST	Flexible	5900	38.94	GTGGCACTTTTCGGGGAAATGTGCGCGGAACCCCTATTTGTTTATTTTTCTAAATACATTCAAATATGTATCCGCTCATGAGACAATAACCCTGATAAATGCTTCAATAATATTGAAAAAGGAAGAGTATGAGTATTCAACATTTCCGTGTCGCCCTTATTCCCTTTTTTGCGGCATTTTGCCTTCCTGTTTTTGCTCACCCAGAAACGCTGGTGAAAGTAAAAGATGCTGAAGATCAGTTGGGTGCACGAGTGGGTTACATCGAACTGGATCTCAACAGCGGTAAGATCCTTGAGAGTTTTCGCCCCGAAGAACGTTTTCCAATGATGAGCACTTTTAAAGTTCTGCTATGTGGCGCGGTATTATCCCGTATTGACGCCGGGCAAGAGCAACTCGGTC…
Expression	3V	KK402	pMVP/Zeo-DEST	Flexible	5237	34.5642	GTGGCACTTTTCGGGGAAATGTGCGCGGAACCCCTATTTGTTTATTTTTCTAAATACATTCAAATATGTATCCGCTCATGAGACAATAACCCTGATAAATGCTTCAATAATATTGAAAAAGGAAGAGTATGAGTATTCAACATTTCCGTGTCGCCCTTATTCCCTTTTTTGCGGCATTTTGCCTTCCTGTTTTTGCTCACCCAGAAACGCTGGTGAAAGTAAAAGATGCTGAAGATCAGTTGGGTGCACGAGTGGGTTACATCGAACTGGATCTCAACAGCGGTAAGATCCTTGAGAGTTTTCGCCCCGAAGAACGTTTTCCAATGATGAGCACTTTTAAAGTTCTGCTATGTGGCGCGGTATTATCCCGTATTGACGCCGGGCAAGAGCAACTCGGTC…
Sleeping Beauty	3W	JN607	pMVP/SB-DEST	Flexible	4587	30.2742	GTGGCACTTTTCGGGGAAATGTGCGCGGAACCCCTATTTGTTTATTTTTCTAAATACATTCAAATATGTATCCGCTCATGAGACAATAACCCTGATAAATGCTTCAATAATATTGAAAAAGGAAGAGTATGAGTATTCAACATTTCCGTGTCGCCCTTATTCCCTTTTTTGCGGCATTTTGCCTTCCTGTTTTTGCTCACCCAGAAACGCTGGTGAAAGTAAAAGATGCTGAAGATCAGTTGGGTGCACGAGTGGGTTACATCGAACTGGATCTCAACAGCGGTAAGATCCTTGAGAGTTTTCGCCCCGAAGAACGTTTTCCAATGATGAGCACTTTTAAAGTTCTGCTATGTGGCGCGGTATTATCCCGTATTGACGCCGGGCAAGAGCAACTCGGTC…
Sleeping Beauty	3W	JT504	pMVP/SB/eGFP-DEST	Flexible	6037	39.8442	GTGGCACTTTTCGGGGAAATGTGCGCGGAACCCCTATTTGTTTATTTTTCTAAATACATTCAAATATGTATCCGCTCATGAGACAATAACCCTGATAAATGCTTCAATAATATTGAAAAAGGAAGAGTATGAGTATTCAACATTTCCGTGTCGCCCTTATTCCCTTTTTTGCGGCATTTTGCCTTCCTGTTTTTGCTCACCCAGAAACGCTGGTGAAAGTAAAAGATGCTGAAGATCAGTTGGGTGCACGAGTGGGTTACATCGAACTGGATCTCAACAGCGGTAAGATCCTTGAGAGTTTTCGCCCCGAAGAACGTTTTCCAATGATGAGCACTTTTAAAGTTCTGCTATGTGGCGCGGTATTATCCCGTATTGACGCCGGGCAAGAGCAACTCGGTC…
Sleeping Beauty	3W	JT601	pMVP/SB/mCherry-DEST	Flexible	6030	39.798	GTGGCACTTTTCGGGGAAATGTGCGCGGAACCCCTATTTGTTTATTTTTCTAAATACATTCAAATATGTATCCGCTCATGAGACAATAACCCTGATAAATGCTTCAATAATATTGAAAAAGGAAGAGTATGAGTATTCAACATTTCCGTGTCGCCCTTATTCCCTTTTTTGCGGCATTTTGCCTTCCTGTTTTTGCTCACCCAGAAACGCTGGTGAAAGTAAAAGATGCTGAAGATCAGTTGGGTGCACGAGTGGGTTACATCGAACTGGATCTCAACAGCGGTAAGATCCTTGAGAGTTTTCGCCCCGAAGAACGTTTTCCAATGATGAGCACTTTTAAAGTTCTGCTATGTGGCGCGGTATTATCCCGTATTGACGCCGGGCAAGAGCAACTCGGTC…
Sleeping Beauty	3W	KN302	pMVP/SB/eCFP-DEST	Flexible	6037	39.8442	GTGGCACTTTTCGGGGAAATGTGCGCGGAACCCCTATTTGTTTATTTTTCTAAATACATTCAAATATGTATCCGCTCATGAGACAATAACCCTGATAAATGCTTCAATAATATTGAAAAAGGAAGAGTATGAGTATTCAACATTTCCGTGTCGCCCTTATTCCCTTTTTTGCGGCATTTTGCCTTCCTGTTTTTGCTCACCCAGAAACGCTGGTGAAAGTAAAAGATGCTGAAGATCAGTTGGGTGCACGAGTGGGTTACATCGAACTGGATCTCAACAGCGGTAAGATCCTTGAGAGTTTTCGCCCCGAAGAACGTTTTCCAATGATGAGCACTTTTAAAGTTCTGCTATGTGGCGCGGTATTATCCCGTATTGACGCCGGGCAAGAGCAACTCGGTC…
Sleeping Beauty	3W	JN202	pMVP/SB/Blast-DEST	Flexible	5716	37.7256	GTGGCACTTTTCGGGGAAATGTGCGCGGAACCCCTATTTGTTTATTTTTCTAAATACATTCAAATATGTATCCGCTCATGAGACAATAACCCTGATAAATGCTTCAATAATATTGAAAAAGGAAGAGTATGAGTATTCAACATTTCCGTGTCGCCCTTATTCCCTTTTTTGCGGCATTTTGCCTTCCTGTTTTTGCTCACCCAGAAACGCTGGTGAAAGTAAAAGATGCTGAAGATCAGTTGGGTGCACGAGTGGGTTACATCGAACTGGATCTCAACAGCGGTAAGATCCTTGAGAGTTTTCGCCCCGAAGAACGTTTTCCAATGATGAGCACTTTTAAAGTTCTGCTATGTGGCGCGGTATTATCCCGTATTGACGCCGGGCAAGAGCAACTCGGTC…
Sleeping Beauty	3W	JN302	pMVP/SB/Puro-DEST	Flexible	5917	39.0522	GTGGCACTTTTCGGGGAAATGTGCGCGGAACCCCTATTTGTTTATTTTTCTAAATACATTCAAATATGTATCCGCTCATGAGACAATAACCCTGATAAATGCTTCAATAATATTGAAAAAGGAAGAGTATGAGTATTCAACATTTCCGTGTCGCCCTTATTCCCTTTTTTGCGGCATTTTGCCTTCCTGTTTTTGCTCACCCAGAAACGCTGGTGAAAGTAAAAGATGCTGAAGATCAGTTGGGTGCACGAGTGGGTTACATCGAACTGGATCTCAACAGCGGTAAGATCCTTGAGAGTTTTCGCCCCGAAGAACGTTTTCCAATGATGAGCACTTTTAAAGTTCTGCTATGTGGCGCGGTATTATCCCGTATTGACGCCGGGCAAGAGCAACTCGGTC…
Sleeping Beauty	3W	JP705	pMVP/SB/Neo-DEST	Flexible	6112	40.3392	GTGGCACTTTTCGGGGAAATGTGCGCGGAACCCCTATTTGTTTATTTTTCTAAATACATTCAAATATGTATCCGCTCATGAGACAATAACCCTGATAAATGCTTCAATAATATTGAAAAAGGAAGAGTATGAGTATTCAACATTTCCGTGTCGCCCTTATTCCCTTTTTTGCGGCATTTTGCCTTCCTGTTTTTGCTCACCCAGAAACGCTGGTGAAAGTAAAAGATGCTGAAGATCAGTTGGGTGCACGAGTGGGTTACATCGAACTGGATCTCAACAGCGGTAAGATCCTTGAGAGTTTTCGCCCCGAAGAACGTTTTCCAATGATGAGCACTTTTAAAGTTCTGCTATGTGGCGCGGTATTATCCCGTATTGACGCCGGGCAAGAGCAACTCGGTC…
Sleeping Beauty	3W	KK001	pMVP/SB/Hygro-DEST	Flexible	6355	41.943	GTGGCACTTTTCGGGGAAATGTGCGCGGAACCCCTATTTGTTTATTTTTCTAAATACATTCAAATATGTATCCGCTCATGAGACAATAACCCTGATAAATGCTTCAATAATATTGAAAAAGGAAGAGTATGAGTATTCAACATTTCCGTGTCGCCCTTATTCCCTTTTTTGCGGCATTTTGCCTTCCTGTTTTTGCTCACCCAGAAACGCTGGTGAAAGTAAAAGATGCTGAAGATCAGTTGGGTGCACGAGTGGGTTACATCGAACTGGATCTCAACAGCGGTAAGATCCTTGAGAGTTTTCGCCCCGAAGAACGTTTTCCAATGATGAGCACTTTTAAAGTTCTGCTATGTGGCGCGGTATTATCCCGTATTGACGCCGGGCAAGAGCAACTCGGTC…
Sleeping Beauty	3W	KK901	pMVP/SB/Zeo-DEST	Flexible	5692	37.5672	GTGGCACTTTTCGGGGAAATGTGCGCGGAACCCCTATTTGTTTATTTTTCTAAATACATTCAAATATGTATCCGCTCATGAGACAATAACCCTGATAAATGCTTCAATAATATTGAAAAAGGAAGAGTATGAGTATTCAACATTTCCGTGTCGCCCTTATTCCCTTTTTTGCGGCATTTTGCCTTCCTGTTTTTGCTCACCCAGAAACGCTGGTGAAAGTAAAAGATGCTGAAGATCAGTTGGGTGCACGAGTGGGTTACATCGAACTGGATCTCAACAGCGGTAAGATCCTTGAGAGTTTTCGCCCCGAAGAACGTTTTCCAATGATGAGCACTTTTAAAGTTCTGCTATGTGGCGCGGTATTATCCCGTATTGACGCCGGGCAAGAGCAACTCGGTC…
PiggyBac	3W	KX002	pMVP/PB-DEST	Flexible	4694	30.9804	GTGGCACTTTTCGGGGAAATGTGCGCGGAACCCCTATTTGTTTATTTTTCTAAATACATTCAAATATGTATCCGCTCATGAGACAATAACCCTGATAAATGCTTCAATAATATTGAAAAAGGAAGAGTATGAGTATTCAACATTTCCGTGTCGCCCTTATTCCCTTTTTTGCGGCATTTTGCCTTCCTGTTTTTGCTCACCCAGAAACGCTGGTGAAAGTAAAAGATGCTGAAGATCAGTTGGGTGCACGAGTGGGTTACATCGAACTGGATCTCAACAGCGGTAAGATCCTTGAGAGTTTTCGCCCCGAAGAACGTTTTCCAATGATGAGCACTTTTAAAGTTCTGCTATGTGGCGCGGTATTATCCCGTATTGACGCCGGGCAAGAGCAACTCGGTC…
PiggyBac	3W	LB601	pMVP/PB/eGFP-DEST	Flexible	6144	40.5504	GTGGCACTTTTCGGGGAAATGTGCGCGGAACCCCTATTTGTTTATTTTTCTAAATACATTCAAATATGTATCCGCTCATGAGACAATAACCCTGATAAATGCTTCAATAATATTGAAAAAGGAAGAGTATGAGTATTCAACATTTCCGTGTCGCCCTTATTCCCTTTTTTGCGGCATTTTGCCTTCCTGTTTTTGCTCACCCAGAAACGCTGGTGAAAGTAAAAGATGCTGAAGATCAGTTGGGTGCACGAGTGGGTTACATCGAACTGGATCTCAACAGCGGTAAGATCCTTGAGAGTTTTCGCCCCGAAGAACGTTTTCCAATGATGAGCACTTTTAAAGTTCTGCTATGTGGCGCGGTATTATCCCGTATTGACGCCGGGCAAGAGCAACTCGGTC…
PiggyBac	3W	LB701	pMVP/PB/mCherry-DEST	Flexible	6137	40.5042	GTGGCACTTTTCGGGGAAATGTGCGCGGAACCCCTATTTGTTTATTTTTCTAAATACATTCAAATATGTATCCGCTCATGAGACAATAACCCTGATAAATGCTTCAATAATATTGAAAAAGGAAGAGTATGAGTATTCAACATTTCCGTGTCGCCCTTATTCCCTTTTTTGCGGCATTTTGCCTTCCTGTTTTTGCTCACCCAGAAACGCTGGTGAAAGTAAAAGATGCTGAAGATCAGTTGGGTGCACGAGTGGGTTACATCGAACTGGATCTCAACAGCGGTAAGATCCTTGAGAGTTTTCGCCCCGAAGAACGTTTTCCAATGATGAGCACTTTTAAAGTTCTGCTATGTGGCGCGGTATTATCCCGTATTGACGCCGGGCAAGAGCAACTCGGTC…
PiggyBac	3W	LB801	pMVP/PB/eCFP-DEST	Flexible	6144	40.5504	GTGGCACTTTTCGGGGAAATGTGCGCGGAACCCCTATTTGTTTATTTTTCTAAATACATTCAAATATGTATCCGCTCATGAGACAATAACCCTGATAAATGCTTCAATAATATTGAAAAAGGAAGAGTATGAGTATTCAACATTTCCGTGTCGCCCTTATTCCCTTTTTTGCGGCATTTTGCCTTCCTGTTTTTGCTCACCCAGAAACGCTGGTGAAAGTAAAAGATGCTGAAGATCAGTTGGGTGCACGAGTGGGTTACATCGAACTGGATCTCAACAGCGGTAAGATCCTTGAGAGTTTTCGCCCCGAAGAACGTTTTCCAATGATGAGCACTTTTAAAGTTCTGCTATGTGGCGCGGTATTATCCCGTATTGACGCCGGGCAAGAGCAACTCGGTC…
PiggyBac	3W	LB901	pMVP/PB/Blast-DEST	Flexible	5823	38.4318	GTGGCACTTTTCGGGGAAATGTGCGCGGAACCCCTATTTGTTTATTTTTCTAAATACATTCAAATATGTATCCGCTCATGAGACAATAACCCTGATAAATGCTTCAATAATATTGAAAAAGGAAGAGTATGAGTATTCAACATTTCCGTGTCGCCCTTATTCCCTTTTTTGCGGCATTTTGCCTTCCTGTTTTTGCTCACCCAGAAACGCTGGTGAAAGTAAAAGATGCTGAAGATCAGTTGGGTGCACGAGTGGGTTACATCGAACTGGATCTCAACAGCGGTAAGATCCTTGAGAGTTTTCGCCCCGAAGAACGTTTTCCAATGATGAGCACTTTTAAAGTTCTGCTATGTGGCGCGGTATTATCCCGTATTGACGCCGGGCAAGAGCAACTCGGTC…
PiggyBac	3W	LC201	pMVP/PB/Puro-DEST	Flexible	6024	39.7584	GTGGCACTTTTCGGGGAAATGTGCGCGGAACCCCTATTTGTTTATTTTTCTAAATACATTCAAATATGTATCCGCTCATGAGACAATAACCCTGATAAATGCTTCAATAATATTGAAAAAGGAAGAGTATGAGTATTCAACATTTCCGTGTCGCCCTTATTCCCTTTTTTGCGGCATTTTGCCTTCCTGTTTTTGCTCACCCAGAAACGCTGGTGAAAGTAAAAGATGCTGAAGATCAGTTGGGTGCACGAGTGGGTTACATCGAACTGGATCTCAACAGCGGTAAGATCCTTGAGAGTTTTCGCCCCGAAGAACGTTTTCCAATGATGAGCACTTTTAAAGTTCTGCTATGTGGCGCGGTATTATCCCGTATTGACGCCGGGCAAGAGCAACTCGGTC…
PiggyBac	3W	LC101	pMVP/PB/Neo-DEST	Flexible	6219	41.0454	GTGGCACTTTTCGGGGAAATGTGCGCGGAACCCCTATTTGTTTATTTTTCTAAATACATTCAAATATGTATCCGCTCATGAGACAATAACCCTGATAAATGCTTCAATAATATTGAAAAAGGAAGAGTATGAGTATTCAACATTTCCGTGTCGCCCTTATTCCCTTTTTTGCGGCATTTTGCCTTCCTGTTTTTGCTCACCCAGAAACGCTGGTGAAAGTAAAAGATGCTGAAGATCAGTTGGGTGCACGAGTGGGTTACATCGAACTGGATCTCAACAGCGGTAAGATCCTTGAGAGTTTTCGCCCCGAAGAACGTTTTCCAATGATGAGCACTTTTAAAGTTCTGCTATGTGGCGCGGTATTATCCCGTATTGACGCCGGGCAAGAGCAACTCGGTC…
PiggyBac	3W	LC001	pMVP/PB/Hygro-DEST	Flexible	6462	42.6492	GTGGCACTTTTCGGGGAAATGTGCGCGGAACCCCTATTTGTTTATTTTTCTAAATACATTCAAATATGTATCCGCTCATGAGACAATAACCCTGATAAATGCTTCAATAATATTGAAAAAGGAAGAGTATGAGTATTCAACATTTCCGTGTCGCCCTTATTCCCTTTTTTGCGGCATTTTGCCTTCCTGTTTTTGCTCACCCAGAAACGCTGGTGAAAGTAAAAGATGCTGAAGATCAGTTGGGTGCACGAGTGGGTTACATCGAACTGGATCTCAACAGCGGTAAGATCCTTGAGAGTTTTCGCCCCGAAGAACGTTTTCCAATGATGAGCACTTTTAAAGTTCTGCTATGTGGCGCGGTATTATCCCGTATTGACGCCGGGCAAGAGCAACTCGGTC…
PiggyBac	3W	LC301	pMVP/PB/Zeo-DEST	Flexible	5799	38.2734	GTGGCACTTTTCGGGGAAATGTGCGCGGAACCCCTATTTGTTTATTTTTCTAAATACATTCAAATATGTATCCGCTCATGAGACAATAACCCTGATAAATGCTTCAATAATATTGAAAAAGGAAGAGTATGAGTATTCAACATTTCCGTGTCGCCCTTATTCCCTTTTTTGCGGCATTTTGCCTTCCTGTTTTTGCTCACCCAGAAACGCTGGTGAAAGTAAAAGATGCTGAAGATCAGTTGGGTGCACGAGTGGGTTACATCGAACTGGATCTCAACAGCGGTAAGATCCTTGAGAGTTTTCGCCCCGAAGAACGTTTTCCAATGATGAGCACTTTTAAAGTTCTGCTATGTGGCGCGGTATTATCCCGTATTGACGCCGGGCAAGAGCAACTCGGTC…

## Sheet: Sup_Table_4_Exp_Vectors
Supplemental Table 4: Experimental vectors generated by pMVP and pMAGIC. The 43 custom experimental vectors used during the validation of the pMVP and pMAGIC platforms. For each vector, the figure where it was utilized, the lab ID, description, as well as the pDEST vector and pENTR components used for construction are listed.					43
Figure	Newgard Lab ID	Description	Vector	Components (Plasmid ID)
1	KR901	EF1a-eGFP-P2A-PDX1-3x HA-polyA	pMVP/Ad-DEST	IY704, KP201, JH204, IA001
1	KS001	EF1a-eGFP-P2A-PDX1-3x HA-polyA	pMVP-DEST	IY704, KP201, JH204, IA001
1, T1	KS101	EF1a-eGFP-P2A-PDX1-3x HA-polyA	pMVP/SB/Blast-DEST	IY704, KP201, JH204, IA001
1, T1	KS205	EF1a-eGFP-P2A-PDX1-3x HA-WPRE	pMVP/Lenti/Blast-DEST	IY704, KP201, JH204, IX907
1, T1	LD206	EF1a-eGFP-P2A-PDX1-3x HA-polyA	pMVP/PB/Blast-DEST	IY704, KP201, JH204, IA001
1	KY201	CMV-hyPBase	pMVP/mCherry-DEST	HB401, KQ505, HB901
4B	II001	RIP-PDX1-IRES-eGFP	pAd/PL-DEST	HB501, IG510, HD201
4B	II101	RIP-eGFP-P2A-PDX1	pAd/PL-DEST	IG401, IF801, IG510, HB901
4B	II201	RIP-HA-PDX1-IRES-eGFP	pAd/PL-DEST	IG401, IH001, IG510, HD201
4B	II301	RIP-OLLAS-PDX1-IRES-eGFP	pAd/PL-DEST	IG401, IH101, IG510, HD201
4B	II401	RIP-FLAG-PDX1-IRES-eGFP	pAd/PL-DEST	IG401, IG901, IG510, HD201
4D	JH902	EF1a-PDX1-myc	pMVPBS-DEST	IF101, JH204, IX301
4D	JI002	EF1a-PDX1-6x His	pMVPBS-DEST	IF101, JH204, IX401
4D	LE901	EF1a-PDX1-V5	pMVPBS-DEST	IF101, JH204, KG802
4D, 4E-H	JH601	EF1a-PDX1	pMVPBS-DEST	IF101, IG510, HB901
4E-F	LF001	EF1a-PDX1-eGFP	pMVPBS-DEST	IF101, JH204, LC402
4E-F	LF101	EF1a-PDX1-P2A-eGFP	pMVPBS-DEST	IF101, JH204, KY801
4E-F	LF401	EF1a-eGFP	pMVPBS-DEST	IF101, IO001, HB901
4G-H	LF203	EF1a-PDX1-mCherry	pMVPBS-DEST	IF101, JH204, LC501
4G-H	LF302	EF1a-PDX1-P2A-mCherry	pMVPBS-DEST	IF101, JH204, KY901
4G-H	LF501	EF1a-mCherry	pMVPBS-DEST	IF101, IO201, HB901
5C	IL502	RIP-FKBP DD-PDX1-IRES-eGFP	pAd/PL-DEST	IG401, II901, IG510, HD201
5C-D	IL302	TRE-3x HA-PDX1-polyA-RIP-GFP-P2A-TETa-polyA	pAd/PL-DEST	IG703, IH201, IG510, IG806
5C-D	IL402	RIP-ecDHFR DD-PDX1-IRES-eGFP	pAd/PL-DEST	IG401, II801, IG510, HD201
5E	JT202	EF1a-osTir1-P2A-AID-PDX1	pMVP/SB/Blast-DEST	IY704, JE301, IG510, HB901
6H-I, S-4G-H	KU501	CMV-mCherry-P2A-Sa dCas9-3x HA	pMVP-DEST	IG301, KP301, IA201, IA001
6H-I, S-4G-H	KU604	CMV-mCherry-P2A-Sa dCas9/VPR-3x HA	pMVP-DEST	IG301, KP301, IA304, IA001
6H-I, S-4G-H	KV401	CMV-mCherry-P2A-Sa dCas9/p300core-3x HA	pMVP-DEST	IG301, KP301, IF405, IA001
6H-I, S-4G-H	KY303	CMV-mCherry-P2A-x dCas9(3.7)/VPR-3x HA	pMVP-DEST	IG301, KP301, KN801, IA001
6H-I, S-4G-H	KY404	CMV-mCherry-P2A-x dCas9(3.7)/p300core-3x HA	pMVP-DEST	IG301, KP301, KO001, IA001
6H-I, S-4G-H	LE502	CMV-mCherry-P2A-x dCas9(3.7)-3x HA	pMVP-DEST	IG301, KP301, KN701, IA001
6H-I, S-4G-H	LE202	TRE-eGFP	pMVP-DEST	IG603, IO001, HB901
7	IN701	RIP-Sa dCas9/LSD1-3x HA + gRNAArea IV	pAd/PL-DEST	HB501, IF311, IM901
7	JN701	RIP-Sa dCas9/LSD1-3x HA	pMVP/Ad-DEST	HB501, IF311, IA001
S-1	KI201	siPDX1 + CMV-eGFP	pAd/PL-DEST	PDX1 shRNA gBlock, IH401, IO001, HB901
S-3B	IW902	CMV-eGFP-3x HA	pAd/PL-DEST	HB401, IO102, IA001
S-3C	JC701	CMV-eGFP-3x HA	pMVP/Ad/RGD-DEST	HB401, IO102, IA001
S-4F	KU401	RIP-Sa dCas9-3x HA + gRNAArea IV, gRNAArea IV #2, gRNATRE #1	pMVP/Ad-DEST	KT901, KT601, IA201, KT201
S-5	IC001	RIP-Sa dCas9-3x HA	pAd/PL-DEST	HB501, IA201, IA001
S-5	KD901	RIP-Sa dCas9/LSD1-3x HA + gRNATRE #1	pMVP/Ad-DEST	HB501, IF311, JV201
S-5	KR701	RIP-Sa dCas9-3x HA + gRNAArea IV	pAd/PL-DEST	HB501, IA201, IM901
S-5	KS302	RIP-Sa dCas9-3x HA + gRNATRE #1	pMVP/Ad-DEST	HB501, IA201, JV201
N/A	IN601	RIP-Sa dCas9/LSD1-3x HA + gRNAArea IV #2	pAd/PL-DEST	HB501, IF311, IM701

## Sheet: Sup_Table_5_Misc_Plasmids
Supplemental Table 5: Additional plasmids utilized during the creation and validation of pMVP and pMAGIC. Plasmids created and utilized for these experiments that are not core components of pMVP or pMAGIC. For each plasmid, information pertaining to the plasmid type, location in the manuscript if applicable, description, overall size of the plasmid, and plasmid sequence are provided.
Plasmid Type	Figure	Newgard Lab ID	Description	Size (bps)	Sequence
pENTR L1-R5	N/A	KT901	gRNAArea IV #2 inserted into JJ802	2985	ctttcctgcgttatcccctgattctgtggataaccgtattaccgcctttgagtgagctgataccgctcgccgcagccgaacgaccgagcgcagcgagtcagtgagcgaggaagcggaagagcgcccaatacgcaaaccgcctctccccgcgcgttggccgattcattaatgcagctggcacgacaggtttcccgactggaaagcgggcagtgagcgcaacgcaattaatacgcgtaccgctagccaggaagagtttgtagaaacgcaaaaaggccatccgtcaggatggccttctgcttagtttgatgcctggcagtttatggcgggcgtcctgcccgccaccctccgggccgttgcttcacaacgttcaaatccgctcccggcggatttgtcctactc…
pENTR L5-L4	N/A	IF801	GFP-P2A	3349	ctttcctgcgttatcccctgattctgtggataaccgtattaccgcctttgagtgagctgataccgctcgccgcagccgaacgaccgagcgcagcgagtcagtgagcgaggaagcggaagagcgcccaatacgcaaaccgcctctccccgcgcgttggccgattcattaatgcagctggcacgacaggtttcccgactggaaagcgggcagtgagcgcaacgcaattaatacgcgtaccgctagccaggaagagtttgtagaaacgcaaaaaggccatccgtcaggatggccttctgcttagtttgatgcctggcagtttatggcgggcgtcctgcccgccaccctccgggccgttgcttcacaacgttcaaatccgctcccggcggatttgtcctactc…
pENTR L5-L4	N/A	KT601	Sa-Cas9 gRNATRE #1 inserted into JI702	3391	ctttcctgcgttatcccctgattctgtggataaccgtattaccgcctttgagtgagctgataccgctcgccgcagccgaacgaccgagcgcagcgagtcagtgagcgaggaagcggaagagcgcccaatacgcaaaccgcctctccccgcgcgttggccgattcattaatgcagctggcacgacaggtttcccgactggaaagcgggcagtgagcgcaacgcaattaatacgcgtaccgctagccaggaagagtttgtagaaacgcaaaaaggccatccgtcaggatggccttctgcttagtttgatgcctggcagtttatggcgggcgtcctgcccgccaccctccgggccgttgcttcacaacgttcaaatccgctcccggcggatttgtcctactc…
pENTR R4-R3	N/A	KQ505	hyPBase	4461	ctttcctgcgttatcccctgattctgtggataaccgtattaccgcctttgagtgagctgataccgctcgccgcagccgaacgaccgagcgcagcgagtcagtgagcgaggaagcggaagagcgcccaatacgcaaaccgcctctccccgcgcgttggccgattcattaatgcagctggcacgacaggtttcccgactggaaagcgggcagtgagcgcaacgcaattaatacgcgtaccgctagccaggaagagtttgtagaaacgcaaaaaggccatccgtcaggatggccttctgcttagtttgatgcctggcagtttatggcgggcgtcctgcccgccaccctccgggccgttgcttcacaacgttcaaatccgctcccggcggatttgtcctactc…
pENTR L3-L2	N/A	IA102	3x HA epitope tag-PolyA + hU6-SaCas9 gRNA	3255	ctttcctgcgttatcccctgattctgtggataaccgtattaccgcctttgagtgagctgataccgctcgccgcagccgaacgaccgagcgcagcgagtcagtgagcgaggaagcggaagagcgcccaatacgcaaaccgcctctccccgcgcgttggccgattcattaatgcagctggcacgacaggtttcccgactggaaagcgggcagtgagcgcaacgcaattaatacgcgtaccgctagccaggaagagtttgtagaaacgcaaaaaggccatccgtcaggatggccttctgcttagtttgatgcctggcagtttatggcgggcgtcctgcccgccaccctccgggccgttgcttcacaacgttcaaatccgctcccggcggatttgtcctactc…
pENTR L3-L2	N/A	IM901	gRNAArea IV inserted into IA102	3257	ctttcctgcgttatcccctgattctgtggataaccgtattaccgcctttgagtgagctgataccgctcgccgcagccgaacgaccgagcgcagcgagtcagtgagcgaggaagcggaagagcgcccaatacgcaaaccgcctctccccgcgcgttggccgattcattaatgcagctggcacgacaggtttcccgactggaaagcgggcagtgagcgcaacgcaattaatacgcgtaccgctagccaggaagagtttgtagaaacgcaaaaaggccatccgtcaggatggccttctgcttagtttgatgcctggcagtttatggcgggcgtcctgcccgccaccctccgggccgttgcttcacaacgttcaaatccgctcccggcggatttgtcctactc…
pENTR L3-L2	N/A	KT201	gRNAArea IV inserted into JI501	3266	ctttcctgcgttatcccctgattctgtggataaccgtattaccgcctttgagtgagctgataccgctcgccgcagccgaacgaccgagcgcagcgagtcagtgagcgaggaagcggaagagcgcccaatacgcaaaccgcctctccccgcgcgttggccgattcattaatgcagctggcacgacaggtttcccgactggaaagcgggcagtgagcgcaacgcaattaatacgcgtaccgctagccaggaagagtttgtagaaacgcaaaaaggccatccgtcaggatggccttctgcttagtttgatgcctggcagtttatggcgggcgtcctgcccgccaccctccgggccgttgcttcacaacgttcaaatccgctcccggcggatttgtcctactc…
pENTR L3-L2	6H-I	JV201	Sa-Cas9 gRNATRE #1 inserted into JI501	3266	ctttcctgcgttatcccctgattctgtggataaccgtattaccgcctttgagtgagctgataccgctcgccgcagccgaacgaccgagcgcagcgagtcagtgagcgaggaagcggaagagcgcccaatacgcaaaccgcctctccccgcgcgttggccgattcattaatgcagctggcacgacaggtttcccgactggaaagcgggcagtgagcgcaacgcaattaatacgcgtaccgctagccaggaagagtttgtagaaacgcaaaaaggccatccgtcaggatggccttctgcttagtttgatgcctggcagtttatggcgggcgtcctgcccgccaccctccgggccgttgcttcacaacgttcaaatccgctcccggcggatttgtcctactc…
pENTR L3-L2	N/A	IM701	gRNAArea IV #2 inserted into IA102	3257	ctttcctgcgttatcccctgattctgtggataaccgtattaccgcctttgagtgagctgataccgctcgccgcagccgaacgaccgagcgcagcgagtcagtgagcgaggaagcggaagagcgcccaatacgcaaaccgcctctccccgcgcgttggccgattcattaatgcagctggcacgacaggtttcccgactggaaagcgggcagtgagcgcaacgcaattaatacgcgtaccgctagccaggaagagtttgtagaaacgcaaaaaggccatccgtcaggatggccttctgcttagtttgatgcctggcagtttatggcgggcgtcctgcccgccaccctccgggccgttgcttcacaacgttcaaatccgctcccggcggatttgtcctactc…
pENTR L3-L2	6H-I	LA901	x-Cas9(3.7) gRNATRE #1 inserted into KK701	3266	ctttcctgcgttatcccctgattctgtggataaccgtattaccgcctttgagtgagctgataccgctcgccgcagccgaacgaccgagcgcagcgagtcagtgagcgaggaagcggaagagcgcccaatacgcaaaccgcctctccccgcgcgttggccgattcattaatgcagctggcacgacaggtttcccgactggaaagcgggcagtgagcgcaacgcaattaatacgcgtaccgctagccaggaagagtttgtagaaacgcaaaaaggccatccgtcaggatggccttctgcttagtttgatgcctggcagtttatggcgggcgtcctgcccgccaccctccgggccgttgcttcacaacgttcaaatccgctcccggcggatttgtcctactc…
pENTR L3-L2	S-4G-H	LB001	x-Cas9(3.7) gRNATRE #2 inserted into KK701	3267	ctttcctgcgttatcccctgattctgtggataaccgtattaccgcctttgagtgagctgataccgctcgccgcagccgaacgaccgagcgcagcgagtcagtgagcgaggaagcggaagagcgcccaatacgcaaaccgcctctccccgcgcgttggccgattcattaatgcagctggcacgacaggtttcccgactggaaagcgggcagtgagcgcaacgcaattaatacgcgtaccgctagccaggaagagtttgtagaaacgcaaaaaggccatccgtcaggatggccttctgcttagtttgatgcctggcagtttatggcgggcgtcctgcccgccaccctccgggccgttgcttcacaacgttcaaatccgctcccggcggatttgtcctactc…
pENTR L3-L2	S-4G-H	LB101	Sa-Cas9 gRNATRE #2 inserted into JI501	3266	ctttcctgcgttatcccctgattctgtggataaccgtattaccgcctttgagtgagctgataccgctcgccgcagccgaacgaccgagcgcagcgagtcagtgagcgaggaagcggaagagcgcccaatacgcaaaccgcctctccccgcgcgttggccgattcattaatgcagctggcacgacaggtttcccgactggaaagcgggcagtgagcgcaacgcaattaatacgcgtaccgctagccaggaagagtttgtagaaacgcaaaaaggccatccgtcaggatggccttctgcttagtttgatgcctggcagtttatggcgggcgtcctgcccgccaccctccgggccgttgcttcacaacgttcaaatccgctcccggcggatttgtcctactc…
Expression Vector	N/A	IR301	pMVPBS-DEST	4673	GTGGCACTTTTCGGGGAAATGTGCGCGGAACCCCTATTTGTTTATTTTTCTAAATACATTCAAATATGTATCCGCTCATGAGACAATAACCCTGATAAATGCTTCAATAATATTGAAAAAGGAAGAGTATGAGTATTCAACATTTCCGTGTCGCCCTTATTCCCTTTTTTGCGGCATTTTGCCTTCCTGTTTTTGCTCACCCAGAAACGCTGGTGAAAGTAAAAGATGCTGAAGATCAGTTGGGTGCACGAGTGGGTTACATCGAACTGGATCTCAACAGCGGTAAGATCCTTGAGAGTTTTCGCCCCGAAGAACGTTTTCCAATGATGAGCACTTTTAAAGTTCTGCTATGTGGCGCGGTATTATCCCGTATTGACGCCGGGCAAGAGCAACTCGGTC…
pBlueScript	S-2B	IX001	pBS/Fiber	5055	CTAAATTGTAAGCGTTAATATTTTGTTAAAATTCGCGTTAAATTTTTGTTAAATCAGCTCATTTTTTAACCAATAGGCCGAAATCGGCAAAATCCCTTATAAATCAAAAGAATAGACCGAGATAGGGTTGAGTGTTGTTCCAGTTTGGAACAAGAGTCCACTATTAAAGAACGTGGACTCCAACGTCAAAGGGCGAAAAACCGTCTATCAGGGCGATGGCCCACTACGTGAACCATCACCCTAATCAAGTTTTTTGGGGTCGAGGTGCCGTAAAGCACTAAATCGGAACCCTAAAGGGAGCCCCCGATTTAGAGCTTGACGGGGAAAGCCGGCGAACGTGGCGAGAAAGGAAGGGAAGAAAGCGAAAGGAGCGGGCGCTAGGGCGCTGGCAAGTGTAGC…
pBlueScript	N/A	JI401	E1A/Hexon qRT-PCR standard	3325	CTAAATTGTAAGCGTTAATATTTTGTTAAAATTCGCGTTAAATTTTTGTTAAATCAGCTCATTTTTTAACCAATAGGCCGAAATCGGCAAAATCCCTTATAAATCAAAAGAATAGACCGAGATAGGGTTGAGTGTTGTTCCAGTTTGGAACAAGAGTCCACTATTAAAGAACGTGGACTCCAACGTCAAAGGGCGAAAAACCGTCTATCAGGGCGATGGCCCACTACGTGAACCATCACCCTAATCAAGTTTTTTGGGGTCGAGGTGCCGTAAAGCACTAAATCGGAACCCTAAAGGGAGCCCCCGATTTAGAGCTTGACGGGGAAAGCCGGCGAACGTGGCGAGAAAGGAAGGGAAGAAAGCGAAAGGAGCGGGCGCTAGGGCGCTGGCAAGTGTAGC…

## Sheet: Sup_Table_6_gRNAs
Supplemental Table 6: gRNA Sequences. Oligonucleotide sequences containing protospacer motifs for each target that were annealed and ligated into the appropriate BsaI digested gRNA expression cassette. The resulting plasmids are listed in Supplemental Table 5. Underlined nucleotides represent the protospacer motif with sequence homology to the target.
Target	Sense Sequence (5' -> 3')	Antisense Sequence (5' -> 3')
rat PDX1 Area IV	CACCGTTAACAACATCAGGCTGACGG	AAACCCGTCAGCCTGATGTTGTTAAC
rat PDX1 Area IV #2	CACCGTTTGGTCACAGTTAGACTAGA	AAACTCTAGTCTAACTGTGACCAAAC
TRE #1 (Sa-Cas9)	CACCGATCAGTGATAGAGAACGTATG	AAACCATACGTTCTCTATCACTGATC
TRE #2 (Sa-Cas9)	CACCGCATCGTTCTCTATCACTGATA	AAACTATCAGTGATAGAGAACGATGC
TRE #1 (x-Cas9(3.7))	CACCGTGATAGAGAACGTATGTCG	AAACCGACATACGTTCTCTATCAC
TRE #2 (x-Cas9(3.7))	CACCGCTATCAGTGATAGAGAACGA	AAACTCGTTCTCTATCACTGATAGC

## Sheet: Sup_Table_7_Oligonucleotides
Supplemental Table 7: Oligonucleotide sequences. Oligonucleotide sequences utilized for PCR amplification, ligation, and NEBuilder assembly to create components of pMVP and pMAGIC. The laboratory ID (JHXXX or TBXXXX), orientation, application, description, and the plasmids and vectors that resulted from these applications are recorded for each sequence.
ID	Forward/Reverse	Application	Sequence (5' to 3')	Used in:	Description
JH078	Reverse	PCR	GGGGACAACTTTTGTATACAAAGTTGTAGCTGGTCACTTAGGGTTGG	IG401	attB5r RIP
JH084	Forward	PCR	GGGGACAAGTTTGTACAAAAAAGCAGGCTTAGGCCATGGATCCGAATTC	HE401	attB1 shRNA expression cassette
JH093	Forward	PCR	GGGGACAACTTTTCTATACAAAGTTGTAACCATGGTCGTTTTACAAC	HD301, KH305	attB4r βGAL
JH094	Reverse	PCR	GGGGACAACTTTATTATACAAAGTTGTCTTATTTTTGACACCAGACC	HD301	attB3r βGAL
JH095	Forward	PCR	GGGGACAACTTTGTATAATAAAGTTGTAGCTAGCGCTACCGGACTC	HD201	attB3 IRES-eGFP
JH096	Reverse	PCR	GGGGACCACTTTGTACAAGAAAGCTGGGTTCAAACCACAACTAGAATGCAGTG	HD201	attB2 IRES-eGFP
JH106	Forward	PCR	GGGGACAACTTTGTATACAAAAGTTGTAAGACTGAGCTAAGAATCCAG	HE302	attB5 RIP
JH107	Reverse	PCR	GGGGACAACTTTTGTATACAAAGTTGTCTCAGCACCTTCCCTCTAG	HE401	attB5r shRNA expression cassette
JH122	Forward	PCR	GGGGACAACTTTGTATACAAAAGTTGTACGATCTATACATTGAATCAATATTG	IH401	attB5 CMV promoter
JH128	Forward	PCR	GGGGACAACTTTTCTATACAAAGTTGTTACCATGGTGAGCAAG	HJ601	attB4r mCherry
JH129	Reverse	PCR	GGGGACAACTTTATTATACAAAGTTGTCTTGTACAGCTCGTCCA	HJ601, IO102, IO401, IO601	attB3r mCherry/eYFP/eGFP/eCFP open format
JH137	Forward	PCR	GGGGACAAGTTTGTACAAAAAAGCAGGCTTTACCATGGTGAGCAAG	HJ201, II601	attB1 eGFP/eGFP-P2A
JH139	Reverse	PCR	GGGGACCACTTTGTACAAGAAAGCTGGGTTTACTTGTACAGCTCGTCCA	HJ201	attB2 eGFP
JH143	Forward	PCR	GGGGACAACTTTTCTATACAAAGTTGTCGAAATGTCCAATTTACTGACCGT	HM001	attB4r Cre
JH144	Reverse	PCR	GGGGACAACTTTATTATACAAAGTTGTCTAATCGCCATCTTCCAGCAG	HM001	attB3r Cre
JH160	Forward	PCR	GGGGACAACTTTGTATACAAAAGTTGTCGCCACCATGGCATTACAA	JD904	attB5 osTIR1 9xmyc
JH235	Forward	PCR	GGGGACAACTTTTCTATACAAAGTTGCCACCATGAACGGCGAGGAGCAG	IG510, JH201	attB4r human PDX1
JH236	Reverse	PCR	GGGGACAACTTTATTATACAAAGTTGCTCATCGTGGTTCCTGCGGCC	IG510	attB3r human PDX1
JH250	Forward	PCR	GGGGACAACTTTGTATAATAAAGTTGGTGGCGGATCCTACCCATACGATGTTC	IA001, IA102	attB3 3x HA + bGH polyA ± U6-SaCas9 sgRNA
JH251	Reverse	PCR	GGGGACCACTTTGTACAAGAAAGCTGGGTTCCTGCGGCCGCAAA	IA102	attB2 3x HA + bGH polyA + U6-SaCas9 sgRNA
JH252	Reverse	PCR	GGGGACCACTTTGTACAAGAAAGCTGGGTCAGGTACCTCCCCAGCA	IA001	attB2 3x HA + bGH polyA
JH253	Forward	PCR	GGGGACAACTTTTCTATACAAAGTTGCCACCATGGCCCCAAAG	IA201, IA304, IH601	attB4r SaCas9
JH254	Reverse	PCR	GGGGACAACTTTATTATACAAAGTTGCGGATCCCTTTTTCTTTTTTGC	IA201, IH601	attB3r SaCas9
JH255	Reverse	PCR	GGGGACAACTTTATTATACAAAGTTGCTCCAAACAGAGATGTGTCGAAGATG	IA304	attB3r SaCas9-VPR
JH282	Forward	PCR	cggccaggcaaaaaagaaaaagggcggaagcGATGCTAAGTCACTAACTGCCTG	IB801, KL101	KRAB for NEBuilder assembly
JH283	Reverse	PCR	ACTTTATTATACAAAGTTGCGCTCCCTCCGCCGGAACC	IB801, KL101	KRAB for NEBuilder assembly
JH284	Forward	PCR	GGGGACAAGTTTGTACAAAAAAGCAGGCTCGTGAGGCTCCGGTGCCCG	IF101, IY704	attB1 EF1-alpha promoter
JH285	Reverse	PCR	GGGGACAACTTTGTATAGAAAAGTTGGGTACCTAGCCAGCTTGGGTCTCC	IF101, JZ901	attB4 EF1-alpha promoter
JH286	Forward	PCR	GGGGACAAGTTTGTACAAAAAAGCAGGCTAGGTACCTGAGGGCCTATTTCC	JJ802	attB1 U6-SaCas9 sgRNA
JH294	Forward	PCR	aggcaaaaaagaaaaaggGAGGAGGATCTTTATCTGGG	IF311, KL202	LSD1 for NEBuilder assembly
JH295	Reverse	PCR	ctttattatacaaagttgcgccCATGCTTGGGGACTGCTG	IF311, KL202	LSD1 for NEBuilder assembly
JH296	Forward	PCR	aggcaaaaaagaaaaagggaggcgggagcATTTTCAAACCAGAAGAACTACGACAG	IF405, KL301	p300core for NEBuilder assembly
JH297	Reverse	PCR	ctttattatacaaagttgcgccGTCCTGGCTCTGCGTGTG	IF405	p300core for NEBuilder assembly
JH299	Forward	PCR	GGGGACAACTTTGTATACAAAAGTTGTGATGGGAAAGTCTTACCCAACTGTGAG	IF701	attB5 APEX2
JH300	Reverse	PCR	GGGGACAACTTTGTATAGAAAAGTTGGGTGGCTGCCTCCACCGGCATCAGCAAACCCAAG	IF701	attB4 APEX2
JH301	Forward	PCR	GGGGACAACTTTGTATACAAAAGTTGGCGCCATGGTGAGCAAG	IF801	attB5 GFP-P2A
JH302	Reverse	PCR	GGGGACAACTTTGTATAGAAAAGTTGGGTGAGGACCTGGATTCTCCTCC	IF801	attB4 GFP-P2A
JH305	Forward	PCR	GGGGACAAGTTTGTACAAAAAAGCAGGCTGGGCTGGAAGCTACCTTTGACA	IG001	attB1 TBG promoter
JH306	Reverse	PCR	GGGGACAACTTTGTATAGAAAAGTTGGGTGGTATCTTTCCATTTTTATAGCATGTCCTG	IG001	attB4 TBG promoter
JH314	Reverse	PCR	GGGGACAACTTTTGTATACAAAGTTGGCCGGATCTGACGGTTCACTAAACG	IG301	attB5r CMV promoter
JH315	Forward	PCR	GGGGACAAGTTTGTACAAAAAAGCAGGCTGCCTCGAGTTTACTCCCTATCAGTG	IG603, IG703	attB1 TRE
JH316	Reverse	PCR	GGGGACAACTTTGTATAGAAAAGTTGGGTTGGATCCAATTCTCCAGGCGATCTGAC	IG101, IG603	attB4 TRE
JH317	Forward	PCR	GGGGACAACTTTGTATACAAAAGTTGGCCTCGAGTTTACTCCCTATCAGTG	IG101	attB5 TRE
JH318	Reverse	PCR	GGGGACAACTTTTGTATACAAAGTTGTGGATCCAATTCTCCAGGCGATCTGAC	IG703	attB5r TRE
JH319	Forward	PCR	GGGGACAACTTTGTATAATAAAGTTGAGATCAACAAAGCTTCCTAGCTCGA	IG806	attB3 polyA + RIP-TETa-eGFP-polyA
JH320	Reverse	PCR	GGGGACCACTTTGTACAAGAAAGCTGGGTTCTTCGAGTCGACAAGCCTGG	IG806	attB2 polyA + RIP-TETa-eGFP-polyA
JH343	Forward	PCR	GGGGACAAGTTTGTACAAAAAAGCAGGCTGCAGTCTGGGCTTTCACAA	II701	attB1 cTnT promoter
JH344	Reverse	PCR	GGGGACAACTTTGTATAGAAAAGTTGGGTGCAAGCTTAGGTCCCACGG	II701	attB4 cTnT promoter
JH403	Reverse	PCR	GGGGACAACTTTGTATAGAAAAGTTGGGTGTGATCCGGCGCGCTTG	IO702	attB4 eGFP fusion
JH404	Forward	PCR	GGGGACAACTTTTCTATACAAAGTTGCCATGGTGAGCAAGG	IO001, IO102, IO201, IO301, IO401, IO502, IO601	attB4r eGFP/eYFP/eCFP/mCherry
JH405	Reverse	PCR	GGGGACAACTTTATTATACAAAGTTGTTTACTTGTACAGCTCGTCCA	IO001, IO201, IO301, IO502	attB3r eGFP/eCFP/eYFP
JH502	Forward	PCR	GGGGACAACTTTGTATAATAAAGTTGGAATTCTGCAGTCGACGGTACC	IR801	attB3 eGFP + PolyA
JH503	Reverse	PCR	GGGGACCACTTTGTACAAGAAAGCTGGGTCGCCTTAAGATACATTGATGAGTTTGGAC	IR801	attB2 eGFP + SV40 PolyA
JH504	Forward	PCR	gcatttttttcactgcctcgagtctagaATAGTAATCAATTACGGGGTC	IR904	CMV for NEBuilder assembly
JH505	Reverse	PCR	tcaccatggcgcgccagtcgaattcGAGATCTGAGTCCGGTAG	IR904	CMV for NEBuilder assembly
JH517	sense	Ligation	gatctgaacatgGAACAAAAACTCATCTCAGAAGAGGATCTGggaGGCG	IX104	myc epitope tag (BglII/BamHI)
JH518	antisense	Ligation	GATCCGCCtccCAGATCCTCTTCTGAGATGAGTTTTTGTTCcatgttca	IX104	myc epitope tag (BglII/BamHI)
JH519	sense	Ligation	gatctgacatgGGTAAGCCTATCCCTAACCCTCTCCTCGGTCTCGATTCTACGggaGGCG	IX203	V5 epitope tag (BglII/BamHI)
JH520	antisense	Ligation	GATCCGCCtccCGTAGAATCGAGACCGAGGAGAGGGTTAGGGATAGGCTTACCcatgtca	IX203	V5 epitope tag (BglII/BamHI)
JH521	sense	Ligation	gatccGAACAAAAACTCATCTCAGAAGAGGATCTGtaag	IX301, IZ702	myc epitope tag (BamHI/EcoRI)
JH522	antisense	Ligation	aattcttaCAGATCCTCTTCTGAGATGAGTTTTTGTTCg	IX301, IZ702	myc epitope tag (BamHI/EcoRI)
JH523	sense	Ligation	gatccCACCATCATCACCATCACtaag	IX401, IZ801	6x His epitope tag (BamHI/EcoRI)
JH524	antisense	Ligation	aattcttaGTGATGGTGATGATGGTGg	IX401, IZ801	6x His epitope tag (BamHI/EcoRI)
JH525	sense	Ligation	gatccagcggcttcgccaacgagctgggacccaggctgatgggaaagtaag	IX503, IZ901	OLLAS epitope tag (BamHI/EcoRI)
JH526	antisense	Ligation	aattcttactttcccatcagcctgggtcccagctcgttggcgaagccgctg	IX503, IZ901	OLLAS epitope tag (BamHI/EcoRI)
JH527	sense	Ligation	gatccgactacaaggatgacgacgataagtaag	IX601, JA001	FLAG epitope tag (BamHI/EcoRI)
JH528	antisense	Ligation	aattcttacttatcgtcgtcatccttgtagtcg	IX601, JA001	FLAG epitope tag (BamHI/EcoRI)
JH529	Forward	PCR	GTTGGTGGCggatccGGCGGAGGTGGATCTGGAGGTGGAGGCTCCTTCAAGAACCTGATC	IY001, JD404	BioID2 for ligation into BamHI/EcoRI
JH530	Reverse	PCR	gctctaggaattcttaGCTTCTTCTCAGGCTGAAC	IY001, JD404	BioID2 for ligation into BamHI/EcoRI
JH533	Forward	PCR	GTTGGTGGCggatccGGCGGAGGTGGATCTAAGTCTTACCCAACTGTGAGTG	IY202, JD602	APEX2 for ligation into BamHI/EcoRI
JH534	Reverse	PCR	gctctaggaattcttaGGCATCAGCAAACCCAAGC	IY202, JD602	APEX2 for ligation into BamHI/EcoRI
JH535	sense	Ligation	GGAagcggcttcgccaacgagctgggacccaggctgatgggaaagTAAC	IX702	OLLAS epitope tag (AfeI/XhoI)
JH536	antisense	Ligation	TCGAGTTActttcccatcagcctgggtcccagctcgttggcgaagccgctTCC	IX702	OLLAS epitope tag (AfeI/XhoI)
JH543	Forward	NEBuilder	ttacgcttaagaattcctagagctcctatagtgagACCGGTTAGTAATGATCGACAATCA	IX907	Linker for NEBuilder assembly of WPRE
JH545	sense	Ligation	TCGAGTCTAGAGGTGGCGATGGTt	IY601	Replaces XhoI/AgeI fragment of pLenti6.3
JH546	antisense	Ligation	CCGGaACCATCGCCACCTCTAGAC	IY601	Replaces XhoI/AgeI fragment of pLenti6.3
JH547	sense	Ligation	CGATAAGCTTGTCTAGAGGATCCA	IY503	Replaces ClaI/SpeI fragment of pLenti6.3
JH548	antisense	Ligation	CTAGTGGATCCTCTAGACAAGCTTAT	IY503	Replaces ClaI/SpeI fragment of pLenti6.3
JH549	sense	Ligation	TCGAGTCTAGAGGAGtGC	IZ501	Replaces XhoI/BlpI fragment of pLenti6.3
JH551	Reverse	PCR	GGGGACAACTTTTGTATACAAAGTTGACCTAGCCAGCTTGGGTCTCC	IY704	attB5r EF1-alpha promoter
JH554	Forward	PCR	ATCCATTTTCGGATCTGATCAGCACCGCATGATTGAACAAGATGGATTGC	IZ401	Neomycin resistance gene for NEBuilder assembly
JH555	Reverse	PCR	TAAAGGTACCGAGCTCGAATTGTGCTTAGAAGAACTCGTCAAGAAGGCGATAG	IZ401	Neomycin resistance gene for NEBuilder assembly
JH556	antisense	Ligation	TTAGCaCTCCTCTAGAC	IZ501	Replaces XhoI/BlpI fragment of pLenti6.3
JH557	Forward	NEBuilder	GCCGCCTCCCCGCCTGGCGATGGTACtgtcctagtacctgaCCCAGCTTTcttgtacaa	IX907	Linker for NEBuilder assembly of WPRE
JH567	Reverse	PCR	GGGGACAACTTTGTATAGAAAAGTTGGGTTggtaccGCTAGTGGATCCGTTCAAGTC	JD904	attB4 osTIR1 9xmyc w/ unique KpnI site
JH569	Forward	PCR	GGGGACAACTTTGTATAATAAAGTTGGATCCGGCGCTACTAACTTCAGCCTGCTGAAGc	JG102	attB3 P2A-mCherry-WPRE
JH570	Reverse	PCR	GGGGACCACTTTGTACAAGAAAGCTGGGTATGCGGGGAGGCGGCC	JG102, JG202	attB2 P2A-mCherry-WPRE
JH573	Forward	PCR	GGGGACAACTTTGTATAATAAAGTTGgatccatggtgagcaagggcgagg	JG202	attB3 mCherry-WPRE
JH574	Reverse	PCR	GGGGACAACTTTATTATACAAAGTTGATCGTGGTTCCTGCGGCCG	JH204	attB3r human PDX1 open
JH580	Reverse	PCR	GGGGACAACTTTTGTATACAAAGTTGCAGCGGCCGCAAAAATCTCGCC	JJ802	attB5r SaCas9 gRNA (enhanced design)
JH595	Forward	Ligation	agcTGTAAAACGACGGCCAGTagct	JK104	Replaces SapI/SacI fragment of IR301
JH596	Reverse	Ligation	ACTGGCCGTCGTTTTACA	JK104	Replaces SapI/SacI fragment of IR301
JH597	Forward	Ligation	tcgaCATGGTCATAGCTGTTgacctcgagt	JK104	Replaces XhoI/PsiI fragment of IR301
JH598	Reverse	Ligation	actcgaggtcAACAGCTATGACCATG	JK104	Replaces XhoI/PsiI fragment of IR301
JH599	Forward	PCR	acatggtcatagctgttgacGGTGTGGAAAGTCCCCAG	JK305, JL002, JL104, JL202, JL302, JN202, JN302, JP705, JT504, JT601, KJ801, KK001, KK402, KK901, KN206, KN302, LB601, KB701, LB801, LB901, LC001, LC101, LC201, LC301	SV40 promoter for NEBuilder assembly
JH600	Reverse	PCR	GGTTTAGTTCCTCACCTTGTC	JK305, JL002, JL104, JL202, JL302, JN202, JN302, JP705, JT504, JT601, KJ801, KK001, KK402, KK901, KN206, KN302, LB601, KB701, LB801, LB901, LC001, LC101, LC201, LC301	SV40 promoter for NEBuilder assembly
JH601	Forward	PCR	CGTACCGGTTAGTAATGAGTTTAAAC	JK305, JL002, JL104, JL202, JL302, JN202, JN302, JP705, JT504, JT601, KJ801, KK001, KK402, KK901, KN206, KN302, LB601, KB701, LB801, LB901, LC001, LC101, LC201, LC301	TK polyA for NEBuilder assembly
JH603	Forward	PCR	acaaggtgaggaactaaaccATGGCCAAGCCTTTGTCTC	JK305, JN202, LB901	Blasticidin resistance gene for NEBuilder assembly
JH604	Reverse	PCR	actcattactaaccggtacgTTAGCCCTCCCACACATAAC	JK305, JN202, LB901	Blasticidin resistance gene for NEBuilder assembly
JH607	Forward	PCR	acaaggtgaggaactaaaccATGGTGAGCAAGGGCGAG	JL002, JT504, KN206, KN302, LB601, LB801	eGFP for NEBuilder assembly
JH608	Reverse	PCR	actcattactaaccggtacgTTACTTGTACAGCTCGTCCATG	JL002, JT504, KN206, KN302, LB601, LB801	eGFP for NEBuilder assembly
JH612	Forward	PCR	acaaggtgaggaactaaaccATGATTGAACAAGATGGATTGC	JL104, JP705, LC101	Neomycin resistance gene for NEBuilder assembly
JH613	Forward	PCR	acaaggtgaggaactaaaccatggtgagcaagggcgag	JL202, JT601, LB701	mCherry for NEBuilder assembly
JH614	Reverse	PCR	actcattactaaccggtacgGTTTACTTGTACAGCTCGTCCATG	JL202, JT601, LB701	mCherry for NEBuilder assembly
JH615	Reverse	PCR	GTCTATTCTTTTGATTTAacCGGATCTGCTATGGCAGG	JK305, JL002, JL104, JL202, JL302, JN202, JN302, JP705, JT504, JT601, KJ801, KK001, KK402, KK901, KN206, KN302, LB601, KB701, LB801, LB901, LC001, LC101, LC201, LC301	TK polyA for NEBuilder assembly
JH616	Forward	PCR	acaaggtgaggaactaaaccatgaccgagtacaagcctac	JL302, JN302, LC201	Puromycin resistance gene for NEBuilder assembly
JH617	Reverse	PCR	actcattactaaccggtacgTTAGGCGCCAGGTTTTCG	JL302, JN302, LC201	Puromycin resistance gene for NEBuilder assembly
JH623	Forward	PCR	gcatttttttcactgcctcgagtctagaCGTGAGGCTCCGGTGCCCG	JN511	EF1a promoter for NEBuilder assembly
JH624	Reverse	PCR	tcaccatggcgcgccagtcgaattcACCTAGCCAGCTTGGGTCTCC	JN511	EF1a promoter for NEBuilder assembly
JH625	Forward	Ligation	AGCTggatccTACCCATACGATGTGCCAGATTACGCTtgaTTT	KA701, KA801, KA901	HA epitipe tag (HindIII/SwaI)
JH626	Reverse	Ligation	AAAtcaAGCGTAATCTGGCACATCGTATGGGTAggatcc	KA701, KA801, KA901	HA epitipe tag (HindIII/SwaI)
JH628	Forward	PCR	GGGGACAACTTTTCTATACAAAGTTGccatggaagatgccaaaaacattaagaagg	JN402	attB4r Firefly luciferase
JH629	Reverse	PCR	GGGGACAACTTTATTATACAAAGTTGtttacacggcgatcttgccgc	JN402	attB3r Firefly luciferase
JH653	Forward	Ligation	AATTCGACTGGCGCGCCACCATGTCC	KA401, KA501, KA601	Replaces eGFP
JH654	Reverse	Ligation	GACATGGTGGCGCGCCAGTCG	KA401, KA501, KA601	Replaces eGFP
JH679	Forward	PCR	cggccgctgtacaTACGACTCTagACGTGAGGCTCCGGTGCC	KZ801	EF1a promoter for NEBuilder assembly
JH697	Forward	PCR	GGGGACAACTTTGTATACAAAAGTTGTACGTGAGGCTCCGGTGCCCG	JZ901	attB5 EF1-alpha promoter
JH714	Forward	Ligation	gatctgaacatgCACCATCATCACCATCACggaGGCG	KG703	6x His epitope tag (BglII/BamHI)
JH715	Reverse	Ligation	GATCCGCCtccGTGATGGTGATGATGGTGcatgttca	KG703	6x His epitope tag (BglII/BamHI)
JH716	Forward	Ligation	gatccGGTAAGCCTATCCCTAACCCTCTCCTCGGTCTCGATTCTACGtaag	KG802, KH001	V5 epitope tag (BamHI/EcoRI)
JH717	Reverse	Ligation	aattcttaCGTAGAATCGAGACCGAGGAGAGGGTTAGGGATAGGCTTACCg	KG802, KH001	V5 epitope tag (BamHI/EcoRI)
JH718	Forward	Ligation	gatccTACCCATACGATGTGCCAGATTACGCTtaag	KG901, KH101	HA epitope tag (BamHI/EcoRI)
JH719	Reverse	Ligation	aattcttaAGCGTAATCTGGCACATCGTATGGGTAg	KG901, KH101	HA epitope tag (BamHI/EcoRI)
JH720	Forward	PCR	GGGGACAACTTTATTATACAAAGTTGTcTTTTGACACCAGACCAACTG	KH305	attB3r βGAL open
JH736	Forward	PCR	tccacggagtcccagcagccgacaagaagtactccattgggctc	KN701, KN801, KN901, KO001, KO101, KO401, KQ403	x-dCas9(3.7) and xCas9(3.7) for NEBuilder assembly with JH738/JH739 PCR product (deletes BamHI site)
JH737	Reverse	PCR	ctgcttgtctcggatGccattgatcag	KN701, KN801, KN901, KO001, KO101, KO401, KQ403	x-dCas9(3.7) and xCas9(3.7) for NEBuilder assembly with JH738/JH739 PCR product (deletes BamHI site)
JH738	Forward	PCR	ctgatcaatggCatccgagacaagcag	KN701, KN801, KN901, KO001, KO101, KO401, KQ403	x-dCas9(3.7) and xCas9(3.7) for NEBuilder assembly with JH736/JH737 PCR product (deletes BamHI site)
JH739	Reverse	PCR	CttcgtggcTgccggccGtttgtctccaccgagctgagag	KN701, KN801, KN901, KO001, KO101, KO401, KQ403	x-dCas9(3.7) and xCas9(3.7) for NEBuilder assembly with JH736/JH737 PCR product (deletes BamHI site)
JH740	Forward	PCR	ggccaggcaaaaaagaaaaagg	KL001	VPR for NEBuilder assembly
JH741	Reverse	PCR	caactttattatacAAAGTTGCTCCaaacag	KL001	VPR for NEBuilder assembly
JH743	Forward	PCR	acaaggtgaggaactaaaccatgaagaagcccgaactc	KJ801, KK001, LC001	Hygromycin resistance gene for NEBuilder assembly
JH744	Reverse	PCR	actcattactaaccggtacgttaaactcgacctacctcc	KJ801, KK001, LC001	Hygromycin resistance gene for NEBuilder assembly
JH745	Forward	PCR	GGGGACAACTTTTCTATACAAAGTTGccATGGCATTACAAAAAAAATTAGAAG	KJ101, KJ201	attB4r osTir1
JH746	Reverse	PCR	GGGGACAACTTTATTATACAAAGTTGtttaGCTAGTGGATCCGTTC	KJ101	attB3r osTir1
JH747	Reverse	PCR	GGGGACAACTTTATTATACAAAGTTGtGCTAGTGGATCCGTTC	KJ201	attB3r osTir1 open
JH760	Forward	PCR	gaataaacgctcaactttggcagatctgaacatgaagaagcccgaactc	KO801	Hygromycin resistance gene for NEBuilder assembly
JH761	Reverse	PCR	GAGAAATTAGTAGCTCCGGATCCGGCaactcgacctacctcc	KO801	Hygromycin resistance gene for NEBuilder assembly
JH762	Forward	PCR	gaataaacgctcaactttggcagatctgaacATGGCCAAGCCTTTGTCTC	KO901	Blasticidin resistance gene for NEBuilder assembly
JH763	Reverse	PCR	GAGAAATTAGTAGCTCCGGATCCGGCGCCCTCCCACACATAAC	KO901	Blasticidin resistance gene for NEBuilder assembly
JH764	Forward	PCR	gaataaacgctcaactttggcagatctgaacATGATTGAACAAGATGGATTGC	KP001	Neomycin resistance gene for NEBuilder assembly
JH765	Reverse	PCR	GAGAAATTAGTAGCTCCGGATCCGGCGAAGAACTCGTCAAGAAG	KP001	Neomycin resistance gene for NEBuilder assembly
JH766	Forward	PCR	gaataaacgctcaactttggcagatctgaacatgaccgagtacaagcctac	KP101	Puromycin resistance gene for NEBuilder assembly
JH767	Reverse	PCR	GAGAAATTAGTAGCTCCGGATCCGGCGGCGCCAGGTTTTCG	KP101	Puromycin resistance gene for NEBuilder assembly
JH768	Forward	PCR	gaataaacgctcaactttggcagatctgaacatggtgagcaagggc	KP201, KP301, KP401, KP501	mCherry/eCFP/eYFP/eGFP for NEBuilder assembly
JH769	Reverse	PCR	GAGAAATTAGTAGCTCCGGATCCGGCcttgtacagctcgtcca	KP201, KP301, KP401, KP501	mCherry/eCFP/eYFP/eGFP for NEBuilder assembly
JH771	Reverse	PCR	actcattactaaccggtacgTTAGAAGAACTCGTCAAGAAG	JL104, JP705, LC101	Neomycin resistance gene for NEBuilder assembly
JH810	Forward	Ligation	GATCTGGatccggAtc	KU701, KU801, KU901, KV001	replaces P2A with GSGSGS flexible linker
JH811	Reverse	Ligation	ttAgaTccggatCCA	KU701, KU801, KU901, KV001	replaces P2A with GSGSGS flexible linker
JH817	Forward	Ligation	CATGctgtacagcttaagt	KX002	BsrGI recombination site (PciI)
JH818	Reverse	Ligation	catgacttaagctgtacag	KX002	BsrGI recombination site (PciI)
JH825	Forward	PCR	gaataaacgctcaactttggcagatctgaacatgGGCAAGGAGAAGAGTGCTTGTC	KW701	mAID for NEBuilder assembly
JH826	Reverse	PCR	GTTGGGTGggccttAgaTccggatCcactgccTTTATACATCCTCAAATC	KW701	mAID for NEBuilder assembly
JH835	Forward	PCR	GGAGAATCCAGGTCCTAAGGgaatggtgagcaagggc	KY801, KY901, KZ001, KZ101, KZ901, LA001, LA102, LA201	mCherry/eCFP/eYFP/eGFP for NEBuilder assembly
JH836	Reverse	PCR	gagctctaggctaagcttcagaattCttacttgtacagctcgtcca	KY801, KY901, KZ001, KZ101, KZ901, LA001, LA102, LA201	mCherry/eCFP/eYFP/eGFP for NEBuilder assembly
JH837	Forward	PCR	GGAGAATCCAGGTCCTAAGGgaatgaagaagcccgaactc	KZ201, LA301	Hygromycin resistance gene for NEBuilder assembly
JH838	Reverse	PCR	gagctctaggctaagcttcagaattCttaaactcgacctacctcc	KZ201, LA301	Hygromycin resistance gene for NEBuilder assembly
JH839	Forward	PCR	GGAGAATCCAGGTCCTAAGGgaATGGCCAAGCCTTTGTCTC	KZ301, LA401	Blasticidin resistance gene for NEBuilder assembly
JH840	Reverse	PCR	gagctctaggctaagcttcagaattCttaGCCCTCCCACACATAAC	KZ301, LA401	Blasticidin resistance gene for NEBuilder assembly
JH841	Forward	PCR	GGAGAATCCAGGTCCTAAGGgaATGATTGAACAAGATGGATTGC	KZ401, LA501	Neomycin resistance gene for NEBuilder assembly
JH842	Reverse	PCR	gagctctaggctaagcttcagaattCttaGAAGAACTCGTCAAGAAG	KZ401, LA501	Neomycin resistance gene for NEBuilder assembly
JH843	Forward	PCR	GGAGAATCCAGGTCCTAAGGgaatgaccgagtacaagcctac	KZ501, LA601	Puromycin resistance gene for NEBuilder assembly
JH844	Reverse	PCR	gagctctaggctaagcttcagaattCttaGGCGCCAGGTTTTCG	KZ501, LA601	Puromycin resistance gene for NEBuilder assembly
JH845	Forward	PCR	GGAGAATCCAGGTCCTAAGGgaatggccaagttgaccagtg	KZ601, LA701	Zeo for insertion into Bsu36I/EcoRI P2A-AID
JH846	Reverse	PCR	gagctctaggctaagcttcagaattCttagtcctgctcctcggc	KZ601, LA701	Zeo for insertion into Bsu36I/EcoRI P2A-AID
JH847	Reverse	PCR	ttgtatacAAAGTTGTGGAATTCGTCTCCCTATAGTGAGTCGTATTAGTAC	KZ801	EF1a promoter for NEBuilder assembly
JH856	Forward	NEBuilder	ttgtataatAAAGTTGGTGGCGGcGGAtccatggtgagcaagggcgaggagctgttcacc	LC402, LC501, LC601, LC701, LC801, LC901, LD001, LD101	P2A replacement for NEBuilder assembly
JH857	Forward	NEBuilder	ttgtataatAAAGTTGGTGGCGGcGGAtccatggtgagcaagggcgaggaggataacatg	LC402, LC501, LC601, LC701, LC801, LC901, LD001, LD101	P2A replacement for NEBuilder assembly
JH877	Reverse	PCR	GGGGACAACTTTTGTATACAAAGTTGGGTATCTTTCCATTTTTATAGCATGTCCTG	LF601	attB5r TBG promoter
JH880	Reverse	PCR	GGGGACAACTTTTGTATACAAAGTTGGCAAGCTTAGGTCCCACGG	LF801	attb5r Chicken tropin T promoter
TB1523	Forward	PCR	GGGGACAAGTTTGTACAAAAAAGCAGGCTTACGATCTATACATTGAATCAATATTG	HB401, IG301	attB1 CMV promoter
TB1524	Reverse	PCR	GGGGACAACTTTGTATAGAAAAGTTGGGTGCCGGATCTGACGGTTCACTAAACG	HB401, IH401	attB4 CMV promoter
TB1525	Forward	PCR	GGGGACAAGTTTGTACAAAAAAGCAGGCTTAAGACTGAGCTAAGAATCCAG	HB501, IG401	attB1 RIP
TB1526	Reverse	PCR	GGGGACAACTTTGTATAGAAAAGTTGGGTGAGCTGGTCACTTAGGGTTGG	HB501, HE302	attB4 RIP
TB1533	Forward	PCR	GGGGACAACTTTGTATAATAAAGTTGTACAGTGCCTCTCCTGGCCTTGG	HB901	attB3 hGH polyA
TB1534	Reverse	PCR	GGGGACCACTTTGTACAAGAAAGCTGGGTTCAACAGGCATCTACTGAGTGG	HB901	attB2 hGH polyA

## Sheet: Sup_Table_8_gBlocks
Supplemental Table 8: gBlock sequences. Sequences for synthesized double-stranded DNA gBlock elements utilized during the creation of the pMVP and pMAGIC components. The laboratory ID (JHXXX), length, and the plasmids and vectors that resulted from these elements are recorded for each sequence.
ID	Length	Sequence	Used in:	Description
JH321	275	AATTAATACGACTCACTATAGGGAGACCCAAGCTGGCTAGTTAAGCTATCGACAACTTTGTATACAAAAGTTGTAgaatacaagcttcttgttctttttgcagaagctcagaataaacgctcaactttggcagatctgaacatggactacaaggatgacgacgataagggaGGCGGATCCCACCCAACTTTTCTATACAAAGTTGTCGATCTAGAGGGCCCGCGGTTCGAAGGTAAGCCTATCCCTAACCCTCTCCTCGGTCTCGATTCTACGCG	IG901	attB5-attB4 FLAG epitope tag
JH322	278	AATTAATACGACTCACTATAGGGAGACCCAAGCTGGCTAGTTAAGCTATCGACAACTTTGTATACAAAAGTTGTAgaatacaagcttcttgttctttttgcagaagctcagaataaacgctcaactttggcagatctgaacatgTACCCATACGATGTGCCAGATTACGCTggaGGCGGATCCCACCCAACTTTTCTATACAAAGTTGTCGATCTAGAGGGCCCGCGGTTCGAAGGTAAGCCTATCCCTAACCCTCTCCTCGGTCTCGATTCTACGCG	IH001	attB5-attB4 HA epitope tag
JH323	293	AATTAATACGACTCACTATAGGGAGACCCAAGCTGGCTAGTTAAGCTATCGACAACTTTGTATACAAAAGTTGTAgaatacaagcttcttgttctttttgcagaagctcagaataaacgctcaactttggcagatctgaacatgagcggcttcgccaacgagctgggacccaggctgatgggaaagggaGGCGGATCCCACCCAACTTTTCTATACAAAGTTGTCGATCTAGAGGGCCCGCGGTTCGAAGGTAAGCCTATCCCTAACCCTCTCCTCGGTCTCGATTCTACGCG	IH101	attB5-attB4 OLLAS epitope tag
JH324	332	AATTAATACGACTCACTATAGGGAGACCCAAGCTGGCTAGTTAAGCTATCGACAACTTTGTATACAAAAGTTGTAgaatacaagcttcttgttctttttgcagaagctcagaataaacgctcaactttggcagatctgaacatgTATCCATACGACGTGCCAGATTATGCTTACCCTTACGATGTCCCAGACTACGCCTACCCATATGATGTGCCCGATTACGCTggaGGCGGATCCCACCCAACTTTTCTATACAAAGTTGTCGATCTAGAGGGCCCGCGGTTCGAAGGTAAGCCTATCCCTAACCCTCTCCTCGGTCTCGATTCTACGCG	IH201	attB5-attB4 3xHA epitope tag
JH345	728	AATTAATACGACTCACTATAGGGAGACCCAAGCTGGCTAGTTAAGCTATCGACAACTTTGTATACAAAAGTTGTAgaatacaagcttcttgttctttttgcagaagctcagaataaacgctcaactttggcagatctgaacATGATCAGTCTGATTGCGGCGTTAGCGGTAGATTACGTTATCGGCATGGAAAACGCCATGCCGTGGAACCTGCCTGCCGATCTCGCCTGGTTTAAACGCAACACCTTAAATAAACCCGTGATTATGGGCCGCCATACCTGGGAATCAATCGGTCGTCCGTTGCCAGGACGCAAAAATATTATCCTCAGCAGTCAACCGAGTACGGACGATCGCGTAACGTGGGTGAAGTCGGTGGATGAAGCCATCGCGGCGTGTGGT…	II801	attB5-attV4-ecDHFR destabilization domain
JH346	575	AATTAATACGACTCACTATAGGGAGACCCAAGCTGGCTAGTTAAGCTATCGACAACTTTGTATACAAAAGTTGTAgaatacaagcttcttgttctttttgcagaagctcagaataaacgctcaactttggcagatctgaacatgggagtgcaggtggaaaccatctccccaggagacgggcgcaccttccccaagcgcggccagacctgtgtggtgcactacaccgggatgcttgaagatggaaagaaagtcgattcctcccgggacagaaacaagccctttaagtttatgctaggcaagcaggaggtgatccgaggctgggaagaaggggttgcccagatgagtgtgggtcagagagccaaactgactatatctccagattatgcctatggtgccact…	II901	attB5-attB4-FKBP destabilization domain
JH460	471	gggacaagtttgtacaaaaaagcaggcttaGATCCGACGCCGCCATCTCTAGGCCCGCGCCGGCCCCCTCGCACAGACTTGTGGGAGAAGCTCGGCTACTCCCCTGCCCCGGTTAATTTGCATATAATATTTCCTAGTAACTATAGAGGCTTAATGTGCGATAAAAGACAGATAATCTGTTCTTTTTAATACTAGCTACATTTTACATGATAGGCTTGGATTTCTATAAGAGATACAAATACTAAATTATTATTTTAAAAAACAGCACAAAAGGAAACTCACCCTAACTGTAAAGTAATTGTGTGTTTTGAGACTATAAATATCCCTTGGAGAAAAGCCTTGTTGAGACCacggcaGGTCTCagttttagtactctggaaacagaatctactaaaacaa…	LF901, LG002	attB1-attB5r mouse U6 (mU6) Sa-Cas9 gRNA
JH461	317	AATTAATACGACTCACTATAGGGAGACCCAAGCTGGCTAGTTAAGCTATCGACAACTTTGTATACAAAAGTTGTAgaatacaagcttcttgttctttttgcagaagctcagaataaacgctcaactttggcagatctgaacatggactacaaagaccatgacggcgattataaagatcatgacatcgattacaaggatgacgatgacaagggaGGCGGATCCCACCCAACTTTTCTATACAAAGTTGTCGATCTAGAGGGCCCGCGGTTCGAAGGTAAGCCTATCCCTAACCCTCTCCTCGGTCTCGATTCTACGCG	IO801	attB5-attB4 3x FLAG epitope tag
JH462	983	AATTAATACGACTCACTATAGGGAGACCCAAGCTaGCTAGTTAAGCTATCGACAACTTTGTATACAAAAGTTGTAgaatacaagcttcttgttctttttgcagaagctcagaataaacgctcaactttggcagatctgaacatggccTTCAAGAACCTGATCTGGCTGAAGGAGGTGGACAGCACCCAGGAGAGACTcAAGGAGTGGAACGTGAGCTACGGCACCGCCCTtGTGGCCGACAGACAGACCAAGGGCAGAGGCGGCCTGGGCAGAAAGTGGCTtAGCCAGGAGGGCGGCCTGTACTTCAGCTTCCTGCTcAACCCCAAGGAGTTCGAGAACCTGCTtCAGCTGCCCCTcGTGCTtGGCCTGAGCGTGAGCGAGGCCCTGGAGGAGATCACC…	IO901	attB5-attB4 BioID2
JH463	1690	gccggccaggcaaaaaagaaaaaggGAGGGGGAGGCAGCAACCATGACCAGGAATTTGACCCtCCAAAGGTTTACCCACCTGTGCCAGCTGAGAAGAGGAAGCCCATCCGCGTGCTGTCTCTCTTTGATGGGATTGCTACAGGGCTCCTGGTGCTGAAGGACCTGGGCATCCAAGTGGACCGCTACATTGCCTCCGAGGTGTGTGAGGACTCCATCACaGTGGGCATGGTGCGGCACCAGGGAAAGATCATGTACGTCGGGGACGTCCGCAGCGTCACACAGAAGCATATCCAGGAGTGGGGCCCATTCGACCTGGTGATTGGAGGCAGTCCCTGCAATGACCTCTCCATTGTCAACCCTGCCCGCAAGGGACTTTATGAGGGTACTGGCCGCCTCTTC…	IP803, KL401	Dnmt3a-3L for NEBuilder assembly
JH465	800	CTTTCGTCACAGGGTGCGGTCGCCCGGGCAGGGTATAACTCACCTGACAATCAGAGGGCGAGGTATTCAGCTCAACGACGAGTCGGTGAGCTCCTCGCTTGGTCTCCGTCCGGACGGGACATTTCAGATCGGCGGCGCCGGCCGTCCTTCATTCACGCCTCGTCAGGCAATCCTAACTCTGCAGACCTCGTCCTCTGAGCCGCGCTCTGGAGGCATTGGAACTCTGCAATTTATTGAGGAGTTTGTGCCATCGGTCTACTTTAACCCCTTCTCGGGACCTCCCGGCCACTATCCGGATCAATTTATTCCTAACTTTGACGCGGTAAAGGACTCGGCGGACGGCTACGACTGAATGTTAAGTGGAGAGGCAGAGCAACTGCGCCTGAAACACCTGGTCCA…	IP901, IQ013	Ad5 E3 engineering (Srf1/BarI fragment replacement) for NEBuilder assembly
JH512	210	ACTCACTATAGGGCGAATTGGGTACGACCCAAGCaGGCTAGTTACCCATACGATGTGCCAGATTACGCTggaGGCaGATCaCACCTAAGCaCGCAAATGGGCGGTAGGCGTGCGTCTCACAGCAGCACCTCCTTGCCCTCCTCCCAcgtcgacgGCTCTGGTATTGCAGCTTCCTCCTGGCTGCAAACTTTCTCCACAATCTAAATGGAA	IX001	5'-Linker for Ad5 Fiber (BarI/BstB1 fragment) for NEBuilder assembly
JH513	202	TTTATTTTTCAATTGCAGAAAATTTCGAATCATTTTTCATTCAGTAGTATAGCCCCAGAGACGGGTAAGCCTATCCCTAACCCTCTCCTCGGTCTCGATTGTAgaatacgagcttcttgttctttttgcagaagcacagaataaacgctcaactttggcagctgtgaacatTCTACGAGCTCCAGCTTTTGTTCCCTTTAGT	IX001	3'-Linker for Ad5 Fiber (BarI/BstB1 fragment) for NEBuilder assembly
JH558	449	GGACCCAGAATATTGGAACTTTAGAAATGGAGATCTTACTGAAGGCACAGCCTATACAAACGCTGTTGGATTTATGCCTAACCTATCAGCTTATCCAAAATCTCACGGTAAAACTGCCAAAAGTAACATTGTCAGTCAAGTTTACTTAAACGGAGACAAAACTAAACCTGTAACACTAACCATTACACTAAACGGTACACAGGAAACAGGAGACACAACTGCCTGCGACTGCAGAGGCGACTGCTTCTGCGGCCCAAGTGCATACTCTATGTCATTTTCATGGGACTGGTCTGGCCACAACTACATTAATGAAATATTTGCCACATCCTCTTACACTTTTTCATACATTGCCCAAGAATAAAGAATCGTTTGTGTTATGTTTCAACGTGTTTATTTTTC…	JC001	RGD inserted into Ad5 fiber gene for NEBuilder assembly
JH559	458	GGACCCAGAATATTGGAACTTTAGAAATGGAGATCTTACTGAAGGCACAGCCTATACAAACGCTGTTGGATTTATGCCTAACCTATCAGCTTATCCAAAATCTCACGGTAAAACTGCCAAAAGTAACATTGTCAGTCAAGTTTACTTAAACGGAGACAAAACTAAACCTGTAACACTAACCATTACACTAAACGGTACACAGGAAACAGGAGACACAACTAGCTTCGGCAAGAAAAAGAAGAAAAAGAAAGACCCCGAGGCCCCAAGTGCATACTCTATGTCATTTTCATGGGACTGGTCTGGCCACAACTACATTAATGAAATATTTGCCACATCCTCTTACACTTTTTCATACATTGCCCAAGAATAAAGAATCGTTTGTGTTATGTTTCAACGTGT…	JC101	Poly Lysine inserted into Ad5 fiber gene for NEBuilder assembly
JH561	1039	AACCCCGTGTATCCATATGACACGGAAACCGGTCCTCCAACTGTGCCTTTTCTTACTCCTCCCTTTGTATCCCCCAATGGGTTTCAAGAGAGTCCCCCTGGGGTACTCggagttcttactttaaaatgtttaaccccactaacaaccacaggcggatctctacagctaaaagtgggagggggacttacagtggatgacactgatggtaccttacaagaaaacatacgtgctacagcacccattactaaaaataatcactctgtagaactatccattggaaatggattagaaactcaaaacaataaactatgtgccaaattgggaaatgggttaaaatttaacaacggtgacatttgtataaaggatagtattaacaccttatggactggaataaaccct…	JC201	Ad5/35 chimeric fiber for NEBuilder assembly
JH566	328	GACTTGAACGGATCCACTAGCggtacaGCCGGATCAGGAGCTACTAATTTCTCTCTGTTAAAGCAGGCAGGAGATGTGGAGGAGAATCCAGGTCCTAAGGAGAAGAGTGCTTGTCCTAAAGATCCAGCCAAACCTCCGGCCAAGGCACAAGTTGTGGGATGGCCACCGGTGAGATCATACCGGAAGAACGTGATGGTTTCCTGCCAAAAATCAAGCGGTGGCCCGGAGGCGGCGGCGTTCGTGAAGGTATCAATGGACGGAGCACCGTACTTGAGGAAAATCGATTTGAGGATGTATAAAggcagtaccaACCCAACTTTtctataca	JE301	P2A-mAID for NEBuilder assembly
JH575	495	ACCCAGAATATTGGAACTTTAGAAATGGAGATCTTACTGAAGGCACAGCCTATACAAACGCTGTTGGATTTATGCCTAACCTATCAGCTTATCCAAAATCTCACGGTAAAACTGCCAAAAGTAACATTGTCAGTCAAGTTTACTTAAACGGAGACAAAACTAAACCTGTAACACTAACCATTACACTAAACGGTACACAGGAAACAGGAGACACAACTGCCTGCGACTGCAGAGGCGACTGCTTCTGCGGCCCAAGTGCATACTCTATGTCATTTTCATGGGACTGGTCTGGCCACAACTACATTAATGAAATATTTGCCACATCCTCTTACACTTTTTCATACATTGCCCAAGAAGGCAGCGGCAGCGGTTCGGGCAGTGGTAGCAAAAAAAAGAAAA…	JH401	RGD and Poly Lysine inserted into Ad5 fiber gene for NEBuilder assembly
JH576	447	CTCGAGGTCGACGGTATCGATAAGCCCGAGCAGCCGGAGCAGAGAGCCTTGGGTCCGGTTTCTATGCCAAACCTTGTACCGGAGGTGATCGATCTTACCTGCCACGAGGCTGGCTTTCCACCCAGTGACGACGAGGATGAAGAGGGTGAGGAGTTTGTGTTAGATTATGTGGAGCACCCCGGGCACGGTTGCAGGTCTTGTCATTATCACCGGAGGAATACGCAGAAAAAGTTTCTTTGCGATCGCACCCTTTGGCGCATCCCATTCTCCAGTAACTTTATGTCCATGGGCGCACTCACAGACCTGGGCCAAAACCTTCTCTACGCCAACTCCGCCCACGCGCTAGACATGACTTTTGAGGTGGATCCCATGGACGAGCCCACCCTTCTTTATGTTTTG…	JI401	E1A/Hexon qRT-PCR standard for NEBuilder assembly
JH578	193	tatatatcttGTGGAAAGGACGAAACACCgGAGACCacggcaGGTCTCagtttAagtactctgTGCTGgaaaCAGCAcagaatctactaaacaaggcaaaatgccgtgtttatctcgtcaacttgttggcgagatttttgcggccgcaggaaCCCAGCTTTcttgtacaaagttggcattataagaaagcatt	JI501	enhanced SaCas9 gRNA for NEBuilder assembly
JH579	189	tatatatcttGTGGAAAGGACGAAACACCgGAGACCacggcaGGTCTCagtttAagtactctgTGCTGgaaaCAGCAcagaatctactaaacaaggcaaaatgccgtgtttatctcgtcaacttgttggcgagatttttgcggccgctgtacaTACGACTCTagAAAGActgagctaagaatccagcta	JI601, JI702, KB501, KB601, KB701	enhanced SaCas9 gRNA for NEBuilder assembly
JH620	289	GCGGTGGCGGCCGCTCTAGAACTAGtgtacaccctatacagttgaagtcggaagtttacatacacttaagttggagtcattaaaactcgtttttcaactactccacaaatttcttgttaacaaacaatagttttggcaagtcagttaggacatctactttgtgcatgacacaagtcatttttccaacaattgtttacagacagattatttcacttataattcactgtatcacaattccagtgggtcagaagtttacatacactaagttGGGCTGCAGGAATTCGATATC	JN607	Sleeping Beauty transponson 5' ITR for NEBuilder assembly
JH621	299	GTTCCAGTTTGGAACAAGAGTCCACtgtacattgagtgtatgtaaacttctgacccactgggaatgtgatgaaagaaataaaagctgaaatgaatcattctctctactattattctgatatttcacattcttaaaataaagtggtgatcctaactgacctaagacagggaatttttactaggattaaatgtcaggaattgtgaaaaagtgagtttaaatgtatttggctaaggtgtatgtaaacttccgacttcaactgtatagggattgtacaAAGGGCGAAAAACCGTCTATCAGGG	JN607	Sleeping Beauty transponson 3' ITR for NEBuilder assembly
JH627	126	ataatgccaactttgtataatAAAGTTGGAGGATCCGGCGCTACTAACTTCAGCCTGCTGAAGCAGGCTGGAGACGTGGAGGAGAACCCTGGACCTGTCGCCACCATGGTGAGCAAGGGCGAGGAG	JP801	P2A seq for NEBuilder assembly
JH733	267	cacgacgttgtaaaacgacggccagtcttaagctcGGGGACAACTTTTCTATACAAAGTTGccaccatggccccaaagaagaagcggaaggtcggtatccacggagtcccagcagccCgggCGAGACCatgctcgcGGTCTCaGTTTaaaCggccggcAgccacgaaGaaggccggccaggcaaaaaagaaaaagggatccgCAACTTTGTATAATAAAGTTGTCCCCatagtgagtcgtattacatggtcatagctgtttcctggc	KJ901	attB4r-attB3r 2xNLS connected w/ unique SrfI/PmeI sites for Cas9 cloning; entire 2xNLS insert is flanked by unique NcoI/BamHI sites for gene of interest cloning
JH742	683	AATTAATACGACTCACTATAGGGAGACCCAAGCTGGCTAGTTAAGCTATCGACAACTTTGTATACAAAAGTTGTAgaatacaagcttcttgttctttttgcagaagctcagaataaacgctcaactttggcagatctgaacatggccaagttgaccagtgccgttccggtgctcaccgcgcgcgacgtcgccggagcggtcgagttctggaccgaccggctcgggttctcccgggacttcgtggaggacgacttcgccggtgtggtccgggacgacgtgaccctgttcatcagcgcggtccaggaccaggtggtgccggacaacaccctggcctgggtgttggtgcgcggcctggacgagctgtacgccgagtggtcggaggtcgtgtccacgaacttc…	KK802	attB5-attB4 Zeocin resistance gene-P2A
JH754	300	CGACGGCCAGTagctCCACCGCcgcagctagattaaccctagaaagataatcatattgtgacgtacgttaaagataatcatgcgtaaaattgacgcatgtgttttatcggtctgtatatcgaggtttatttattaatttgaatagatattaagttttattatatttacacttacatactaataataaattcaacaaacaatttatttatgtttatttatttattaaaaaaaaacaaaaactcaaaatttcttctataaagtaacaaaacttttatgACTAGTGGATCCCCCGGGCTGCAG	KX002	PiggyBac right ITR for NEBuilder assembly
JH755	380	CCAGTTTGGAACAAGAGTCCACgctgtccctgatatctataacaagaaaatatatatataataagttatcacgtaagtagaacatgaaataacaatataattatcgtatgagttaaatcttaaaagtcacgtaaaagataatcatgcgtcattttgactcacgcggtcgttatagttcaaaatcagtgacacttaccgcattgacaagcacgcctcacgggagctccaagcggcgactgagatgtcctaaatgcacagcgacggattcgcgctatttagaaagagagagcaatatttcaagaatgcatgcgtcaattttacgcagactatctttctagggttaatctagctgcatcAAGGGCGAAAAACCGTCTATCAGG	KX002	PiggyBac left ITR for NEBuilder assembly
JH757	415	acaaggtgaggaactaaaccatggccaagttgaccagtgccgttccggtgctcaccgcgcgcgacgtcgccggagcggtcgagttctggaccgaccggctcgggttctcccgggacttcgtggaggacgacttcgccggtgtggtccgggacgacgtgaccctgttcatcagcgcggtccaggaccaggtggtgccggacaacaccctggcctgggtgttggtgcgcggcctggacgagctgtacgccgagtggtcggaggtcgtgtccacgaacttccgggacgcctccgggccggccatgaccgagatcggcgagcagccgtgggggcgggagttcgccctgcgcgacccggccggcaactgcgtgcacttcgtggccgaggagcaggactgacgta…	KK402, KK901, LC301	Zeocin resistance gene for NEBuilder assembly w/ SV40 promoter and TK polyA
JH758	372	tataatAAAGTTGGTGGCggaggatccggagtgcaggtggaaaccatctccccaggagacgggcgcaccttccccaagcgcggccagacctgcgtggtgcactacaccgggatgcttggagatggaaagaaagttgactcctcccgggacagaaacaagccctttaagtttatgctaggcaagcaggaggtgatccgaggctgggaagaaggggttgcccagatgagtgtgggtcagggagccaaactgactatatctccagattatgcctatggtgccactgggcacccaggcatcatcccaccacatgccactctcgtcttcgatgtggagcttctagaactggaatagaattcctagagctcgctgatc	KK501, KN401	C-term FKBP DD for NEBuilder assembly
JH759	525	tataatAAAGTTGGTGGCggaggatccatcagtctgattgcggcgttagcggtagatcacgttatcggcatggaaaccgtcatgccgtggaacctgcctgccgatctcgcctggtttaaacgcaacaccttaaataaacccgtgattatgggccgccatacctgggaatcaatcggtcgtccgttgccaggacgcaaaaatattatcctcagcagtcaaccgagtacggacgatcgcgtaacgtgggtgaagtcggtggatgaagccatcgcggcgtgtggtgacgtaccagaaatcatggttattggcggcggtcgcgtttatgaacagttcttgccaaaagcgcaaaaactgtatctgacgcatatcgacgcagaagtggaaggcgacacccatttc…	KK601, KN501	C-term DHFR DD for NEBuilder assembly
JH774	190	ctttatatatcttGTGGAAAGGACGAAACACCgGAGACCacggcaGGTCTCagtttcagagctatgctggaaacagcatagcaagttgaaataaggctagtccgttatcaacttgaaaaagtggcaccgagtcggtgcttttttgcggccgcaggaaCCCAGCTTTcttgtacaaagttggcattataag	KK701	xCas9(3.7) gRNA for NEBuilder assembly
JH791	414	caggtggcccatggccctgctgtacggcatgatcaacatcgcctgcatcaacagcttcatcatctacagccacaacgtgagcagcaagggcgagaaggtgcagagccggaaaaagttcatgcggaacctgtacatgggcctgacctccagcttcatgaggaagaggctggaggcccccaccctgaagagatacctgagggacaacatcagcaacatcctgcccaaggaggtgcccggcaccagcgacgacagcaccgaggagcccgtgatgaagaagaggacctactgcacctactgtcccagcaagatcagaagaaaggccagcgccagctgcaagaagtgtaagaaggtcatctgccgggagcacaacatcgacatgtgccagagctgtttctgagg…	KQ505	hyperactive PiggyBac transposase for NEBuilder assembly into NcoI/BamHI digested plasmid KJ901 with gBlocks JH799, JH800
JH799	500	ctatacAAAGTTGccaccatgggAagTTCTctggaTgacgagcacatTctgagTgcTctgctTcagagTgacgaTgagctggtTggTgaAgacagTgacagcgaAgtTtctgaTcaTgtgagTgaAgaTgacgtgcagtcTgaTaccgaggaAgcAttcatcgacgaggtgcacgaAgtgcagcctaccagcagTggAtcTgagatcctggacgaAcagaacgtgatcgagcagccAggAagctcTctTgcTagcaacagAatcctTacActgccTcagaggaccatcagAggcaagaacaagcactgTtggtccacctccaagccTacTagAcggagcagggtgtccgcTctgaacatcgtgagaagccagagAggAcccaccaggatgtgcaggaac…	KQ505	hyperactive PiggyBac transposase for NEBuilder assembly into NcoI/BamHI digested plasmid KJ901 with gBlocks JH791, JH800
JH800	949	gatcagTctgaagagAcgggagagcatgaccagTgcTaccttcagAgacaccaacgaggacgagatctacgccttcttcggAatcctggtgatgaccgccgtgaggaaggacaaccacatgagcacAgaTgacctgttcgacagGtcTctgagcatggtgtacgtgagTgtgatgagcagggaTagattcgacttcctTatcagatgcctgaggatggaTgacaagagcatcaggccTacActTAgAgagaacgacgtgttcacAcccgtgagaaagatctgggaTctgttcatccaccagtgcatccagaactacacccctggAgcTcacctgaccatcgacgagcagctgctgggAttcagAggTaggtgTcccttcagggtgtatatcccTaacaa…	KQ505	hyperactive PiggyBac transposase for NEBuilder assembly into NcoI/BamHI digested plasmid KJ901 with gBlocks JH791, JH799
JH881	183	TATCCCTTGGAGAAAAGCCTTGTTgGAGACCacggcaGGTCTCagtttAagtactctgTGCTGgaaaCAGCAcagaatctactaaacaaggcaaaatgccgtgtttatctcgtcaacttgttggcgagatttttgcggccgctgaagcttACAACTTTgtatacaaaagttgaacgagaaacg	LF901	updated SaCas9 gRNA for NEBuilder Assembly with mU6 promoter
JH882	186	TATCCCTTGGAGAAAAGCCTTGTTgGAGACCacggcaGGTCTCagtttcagagctatgctggaaacagcatagcaagttgaaataaggctagtccgttatcaacttgaaaaagtggcaccgagtcggtgcttttttgcggccgcaggaagcttACAACTTTgtatacaaaagttgaacgagaaacg	LG002	xCas9(3.7) gRNA for NEBuilder assembly with mU6 promoter
JH883	187	tatcttGTGGAAAGGACGAAACACCgGAGACCacggcaGGTCTCagtttcagagctatgctggaaacagcatagcaagttgaaataaggctagtccgttatcaacttgaaaaagtggcaccgagtcggtgcttttttgcggccgcaggaagcttACAACTTTgtatacaaaagttgaacgagaaacg	LF701	xCas9(3.7) gRNA for NEBuilder assembly with U6 promoter (human)
